# Supplementary material for: Males of Aedes aegypti show different clock gene expression profiles in the presence of conspecific females
Source: Parasit Vectors. 2022 Oct 18;15:374. doi: 10.1186/s13071-022-05529-8 (PMC9578191; doi:10.1186/s13071-022-05529-8)
Supplement: Supplementary file 1 — Additional file 1: Table S1. Means and standard errors of the clock genes in tissues of Aedes aegypti males [file 13071_2022_5529_MOESM1_ESM.xlsx]

## Sheet: Plan1
Additional file 1- Table S1				gene per						gene cyc						gene cry2
		Conditions	ZT	heads		ab. tips		antennae		heads		ab. tips		antennae		heads		ab. tips		antennae
				Mean	SE	Mean	SE	Mean	SE	Mean	SE	Mean	SE	Mean	SE	Mean	SE	Mean	SE	Mean	SE
		Solitary males	ZT1	0.1099	0.0066259	0.464062	0.0707168	0.292659	0.0333155	1	0	0.860921	0.118006	0.935328	0.0646722	0.77662	0.0614157	0.88088	0.0508202	0.859048	0.140952
			ZT5	0.0176435	0.00256139	0.188896	0.0316497	0.139606	0.0152646	0.620326	0.105207	0.803901	0.196099	0.72711	0.136482	0.420638	0.0961699	0.462121	0.125382	0.383336	0.0405696
			ZT9	0.0478457	0.00485673	0.321714	0.0490059	0.180757	0.00436936	0.338512	0.0222967	0.567584	0.12131	0.35833	0.0310827	0.158789	0.0347758	0.429364	0.0603444	0.291047	0.0145823
			ZT13	0.42171	0.0125418	0.680593	0.0256206	0.540883	0.0212301	0.063815	0.00759782	0.28726	0.0566789	0.16028	0.00773899	0.831888	0.139744	0.857769	0.142231	0.49977	0.0138567
			ZT17	1	0	0.996953	0.00304703	0.945041	0.0549592	0.165012	0.00125901	0.381442	0.0846461	0.272592	0.0153026	0.999617	0.000383474	0.877806	0.0521344	0.911004	0.0698044
			ZT21	0.511231	0.0261019	0.794967	0.118023	0.824916	0.130382	0.394182	0.0417375	0.630855	0.0996644	0.370673	0.0302667	0.65838	0.113115	0.915328	0.0525836	0.931222	0.0377402
		Males w/ females	ZT1	0.096609	0.0188721	0.421189	0.0376001	0.206694	0.0276687	0.837084	0.145549	0.68136	0.161136	0.795505	0.0830763	0.45098	0.138	0.863113	0.0975522	0.471793	0.0142208
			ZT5	0.0230385	0.00479825	0.210447	0.036517	0.135683	0.0220537	0.991882	0.00811811	0.967983	0.0320171	1	0	0.457532	0.0843986	0.658896	0.030246	0.369838	0.0175594
			ZT9	0.0486266	0.00459211	0.299392	0.0243069	0.147753	0.0290677	0.471169	0.072193	0.545088	0.0765961	0.445607	0.151571	0.166558	0.0351809	0.483975	0.0296701	0.245341	0.0575312
			ZT13	0.504157	0.0365307	0.718294	0.0978386	0.494184	0.109349	0.0552835	0.0210912	0.262381	0.0209152	0.131743	0.0241	0.517276	0.207969	0.772522	0.0846414	0.310513	0.0203827
			ZT17	1	0	0.918491	0.0407558	1	0	0.235866	0.0214024	0.364348	0.038135	0.318283	0.0616209	0.996746	0.00325365	0.862118	0.0639491	0.72225	0.076867
			ZT21	0.694999	0.016077	0.925165	0.0748353	0.782386	0.065863	0.603531	0.0481442	0.256337	0.0486345	0.534591	0.088993	0.930609	0.0380272	0.78038	0.21962	1	0
		Antennae-ablated solitary males	ZT1	0.124769	0.00403998	0.537773	0.055552			0.929606	0.053213	0.910071	0.0463194			0.759215	0.0467326	0.932725	0.0672754
			ZT5	0.0335058	0.0012612	0.292131	0.0178884			0.949516	0.0504844	0.948263	0.0517375			0.600721	0.0843987	0.506384	0.0958205
			ZT9	0.0841533	0.0121391	0.424739	0.027043			0.365099	0.0329739	0.536124	0.0244371			0.180361	0.00878426	0.41529	0.0923487
			ZT13	0.581629	0.0499703	0.866269	0.029623			0.0754512	0.00732805	0.458648	0.0686827			0.723332	0.0615132	0.881859	0.0633336
			ZT17	1	0	1	0			0.205216	0.0194144	0.517191	0.0218426			1	0	0.701587	0.0746959
			ZT21	0.628062	0.0203843	0.83989	0.0806526			0.449222	0.0337827	0.553254	0.0297423			0.789793	0.10682	0.739782	0.0686254
		Antennae-ablated males w/ females	ZT1	0.126344	0.0198978	0.535685	0.0434776			1	0	0.846701	0.059483			0.494226	0.036781	0.758193	0.0964932
			ZT5	0.0285162	0.00293318	0.301935	0.035172			0.814111	0.0974113	1	0			0.397485	0.0285076	0.594884	0.00189286
			ZT9	0.0752115	0.00211941	0.440772	0.0166499			0.319474	0.0203769	0.571311	0.101501			0.134071	0.0108366	0.421212	0.117502
			ZT13	0.533357	0.0353905	0.761273	0.0738236			0.0872301	0.0028655	0.450687	0.0220828			0.676027	0.048522	0.964772	0.0260014
			ZT17	1	0	0.944088	0.0559118			0.253352	0.0128869	0.621847	0.038194			1	0	0.974572	0.0254283
			ZT21	0.616572	0.0366871	0.873876	0.0820225			0.451459	0.0139282	0.682801	0.0844654			0.680595	0.0219189	0.872241	0.0391857
