# Supplementary material for: Males of Aedes aegypti show different clock gene expression profiles in the presence of conspecific females
Source: Parasit Vectors. 2022 Oct 18;15:374. doi: 10.1186/s13071-022-05529-8 (PMC9578191; doi:10.1186/s13071-022-05529-8)
Supplement: Supplementary file 2 — Additional file 2: Table S2. Sheets of raw gene expression data for the three genes in heads of males with antennae, in all conditions. Data of three experimental replicates are included. [file 13071_2022_5529_MOESM2_ESM.xlsx]

## Sheet: Rp49 curve 1 - heads
	Block Type	96well
	Chemistry	SYBR_GREEN
	Experiment File Name	C:\Users\jessy\Desktop\qPCR 2020\heads\Expmol 1\rp e period\SYBR experiment 1 heads rp49 solitary males and males with females.eds
	Experiment Run End Time	Not Started
	Instrument Type	steponeplus
	Passive Reference	ROX
Experiment 1 - Rp49 - males with antennae
	Well	Sample Name	Target Name	Task	Reporter	Quencher	RQ	RQ Min	RQ Max	Cт	Cт Mean	Cт SD	ΔCт	ΔCт Mean	ΔCт SE	HK Control ΔCт Mean	HK Control ΔCт SE	ΔΔCт	Automatic Ct Threshold	Ct Threshold	Automatic Baseline	Baseline Start	Baseline End	Efficiency	Tm1	Tm2	Tm3	Comments	AMPNC	MTP
1º Ct replication of the condition Solitary males	A1	ZT1 MSOZ RP	rp49	UNKNOWN	SYBR	None				18.6849	18.6259	0.0545765							FALSE	0.3	TRUE	3	13	1	83.7979				N	N
	A2	ZT5 MSOZ RP	rp49	UNKNOWN	SYBR	None				18.8047	18.6572	0.134006							FALSE	0.3	TRUE	3	13	1	83.6488				N	N
	A3	ZT9 MSOZ RP	rp49	UNKNOWN	SYBR	None				18.3816	18.3378	0.0562582							FALSE	0.3	TRUE	3	13	1	83.9458				N	N
	A4	ZT13 MSOZ RP	rp49	UNKNOWN	SYBR	None				18.7082	18.736	0.0243482							FALSE	0.3	TRUE	3	13	1	83.9458				N	N
	A5	ZT17 MSOZ RP	rp49	UNKNOWN	SYBR	None				19.379	19.3077	0.0620006							FALSE	0.3	TRUE	3	14	1	83.7946				N	N
	A6	ZT21 MSOZ RP	rp49	UNKNOWN	SYBR	None				19.3949	19.4083	0.0490172							FALSE	0.3	TRUE	3	14	1	83.7946				N	N
1º Ct replication of the condition Males with females	A7	ZT1 MCF RP	rp49	UNKNOWN	SYBR	None				18.1369	18.1115	0.0326175							FALSE	0.3	TRUE	3	13	1	83.9463				N	N
	A8	ZT5 MCF RP	rp49	UNKNOWN	SYBR	None				19.131	19.1317	0.02342							FALSE	0.3	TRUE	3	14	1	83.7972				N	N
	A9	ZT9 MCF RP	rp49	UNKNOWN	SYBR	None				18.6988	18.5854	0.0983467							FALSE	0.3	TRUE	3	13	1	83.7967				N	N
	A10	ZT13 MCF RP	rp49	UNKNOWN	SYBR	None				19.0946	18.9921	0.0912406							FALSE	0.3	TRUE	3	14	1	83.7967				N	N
	A11	ZT17 MCF RP	rp49	UNKNOWN	SYBR	None				18.9567	18.8235	0.133382							FALSE	0.3	TRUE	3	13	1	83.6447				N	N
	A12	ZT21 MCF RP	rp49	UNKNOWN	SYBR	None				18.4552	18.4331	0.0212145							FALSE	0.3	TRUE	3	12	1	83.7938				N	N
2º Ct replication of the condition Solitary males	B1	ZT1 MSOZ RP	rp49	UNKNOWN	SYBR	None				18.6156	18.6259	0.0545765							FALSE	0.3	TRUE	3	13	1	83.6488				N	N
	B2	ZT5 MSOZ RP	rp49	UNKNOWN	SYBR	None				18.5431	18.6572	0.134006							FALSE	0.3	TRUE	3	13	1	83.7979				N	N
	B3	ZT9 MSOZ RP	rp49	UNKNOWN	SYBR	None				18.3574	18.3378	0.0562582							FALSE	0.3	TRUE	3	13	1	83.7967				N	N
	B4	ZT13 MSOZ RP	rp49	UNKNOWN	SYBR	None				18.7538	18.736	0.0243482							FALSE	0.3	TRUE	3	13	1	83.7967				N	N
	B5	ZT17 MSOZ RP	rp49	UNKNOWN	SYBR	None				19.2664	19.3077	0.0620006							FALSE	0.3	TRUE	3	13	1	83.7946				N	N
	B6	ZT21 MSOZ RP	rp49	UNKNOWN	SYBR	None				19.3674	19.4083	0.0490172							FALSE	0.3	TRUE	3	14	1	83.6455				N	N
2º Ct replication of the condition Males with females	B7	ZT1 MCF RP	rp49	UNKNOWN	SYBR	None				18.0748	18.1115	0.0326175							FALSE	0.3	TRUE	3	12	1	83.9463				N	N
	B8	ZT5 MCF RP	rp49	UNKNOWN	SYBR	None				19.1086	19.1317	0.02342							FALSE	0.3	TRUE	3	14	1	83.7972				N	N
	B9	ZT9 MCF RP	rp49	UNKNOWN	SYBR	None				18.5236	18.5854	0.0983467							FALSE	0.3	TRUE	3	13	1	83.7967				N	N
	B10	ZT13 MCF RP	rp49	UNKNOWN	SYBR	None				18.9199	18.9921	0.0912406							FALSE	0.3	TRUE	3	13	1	83.7967				N	N
	B11	ZT17 MCF RP	rp49	UNKNOWN	SYBR	None				18.8237	18.8235	0.133382							FALSE	0.3	TRUE	3	13	1	83.6447				N	N
	B12	ZT21 MCF RP	rp49	UNKNOWN	SYBR	None				18.4314	18.4331	0.0212145							FALSE	0.3	TRUE	3	13	1	83.4956				N	N
3º Ct replication of the condition Solitary males	C1	ZT1 MSOZ RP	rp49	UNKNOWN	SYBR	None				18.5772	18.6259	0.0545765							FALSE	0.3	TRUE	3	13	1	83.6488				N	N
	C2	ZT5 MSOZ RP	rp49	UNKNOWN	SYBR	None				18.6236	18.6572	0.134006							FALSE	0.3	TRUE	3	13	1	83.7979				N	N
	C3	ZT9 MSOZ RP	rp49	UNKNOWN	SYBR	None				18.2744	18.3378	0.0562582							FALSE	0.3	TRUE	3	12	1	83.7967				N	N
	C4	ZT13 MSOZ RP	rp49	UNKNOWN	SYBR	None				18.7459	18.736	0.0243482							FALSE	0.3	TRUE	3	13	1	83.7967				N	N
	C5	ZT17 MSOZ RP	rp49	UNKNOWN	SYBR	None				19.2778	19.3077	0.0620006							FALSE	0.3	TRUE	3	14	1	83.6455				N	N
	C6	ZT21 MSOZ RP	rp49	UNKNOWN	SYBR	None				19.4626	19.4083	0.0490172							FALSE	0.3	TRUE	3	14	1	83.4964				N	N
3º Ct replication of the condition Males with females	C7	ZT1 MCF RP	rp49	UNKNOWN	SYBR	None				18.123	18.1115	0.0326175							FALSE	0.3	TRUE	3	12	1	83.7972				N	N
	C8	ZT5 MCF RP	rp49	UNKNOWN	SYBR	None				19.1555	19.1317	0.02342							FALSE	0.3	TRUE	3	14	1	83.7972				N	N
	C9	ZT9 MCF RP	rp49	UNKNOWN	SYBR	None				18.5338	18.5854	0.0983467							FALSE	0.3	TRUE	3	13	1	83.7967				N	N
	C10	ZT13 MCF RP	rp49	UNKNOWN	SYBR	None				18.9618	18.9921	0.0912406							FALSE	0.3	TRUE	3	13	1	83.6476				N	N
	C11	ZT17 MCF RP	rp49	UNKNOWN	SYBR	None				18.69	18.8235	0.133382							FALSE	0.3	TRUE	3	12	1	83.6447				N	N
	C12	ZT21 MCF RP	rp49	UNKNOWN	SYBR	None				18.4129	18.4331	0.0212145							FALSE	0.3	TRUE	3	12	1	83.4956				N	N
	D1	CTN RP	rp49	NTC	SYBR	None				Undetermined									FALSE	0.3	TRUE	3	39	1	66.7949	61.2763	91.5537		N	Y
	D2	CTN RP	rp49	NTC	SYBR	None				Undetermined									FALSE	0.3	TRUE	3	39	1	65.9				N	N
	D3	CTN RP	rp49	NTC	SYBR	None				Undetermined									FALSE	0.3	TRUE	3	39	1	65.0058	92.1481	76.9365		N	Y
	Analysis Type	Singleplex
	Endogenous Control	per
	RQ Min/Max Confidence Level	95.0
	Reference Sample	ZT1 MSOZ RP

## Sheet: Rp49 curve 2 - heads
Block Type		96well
Chemistry		SYBR_GREEN
Experiment File Name		C:\Users\jessy\Desktop\qPCR 2020\Cabecas\ExpMol 5\rp e period\SYBR jess cab rp per exp5.eds
Experiment Run End Time		Not Started
Instrument Type		steponeplus
Passive Reference		ROX
Experiment 2 - Rp49 - males with antennae
Well	Well	Sample Name	Target Name	Task	Reporter	Quencher	RQ	RQ Min	RQ Max	Cт	Cт Mean	Cт SD	ΔCт	ΔCт Mean	ΔCт SE	HK Control ΔCт Mean	HK Control ΔCт SE	ΔΔCт	Automatic Ct Threshold	Ct Threshold	Automatic Baseline	Baseline Start	Baseline End	Efficiency	Tm1	Tm2	Tm3	Comments	AMPNC	MTP
1º Ct replication of the condition Solitary males	A1	ZT1 MSOZ RP	rp49	UNKNOWN	SYBR	None				18.4965	18.4776	0.0266679							FALSE	0.3	TRUE	3	13	1	83.939				N	N
	A2	ZT5 MSOZ RP	rp49	UNKNOWN	SYBR	None				19.3145	19.2675	0.0659266							FALSE	0.3	TRUE	3	14	1	83.939				N	N
	A3	ZT9 MSOZ RP	rp49	UNKNOWN	SYBR	None				18.3839	18.3166	0.0608632							FALSE	0.3	TRUE	3	13	1	83.9405				N	N
	A4	ZT13 MSOZ RP	rp49	UNKNOWN	SYBR	None				18.7463	18.7616	0.0683908							FALSE	0.3	TRUE	3	13	1	83.9405				N	N
	A5	ZT17 MSOZ RP	rp49	UNKNOWN	SYBR	None				18.3611	18.3271	0.0375553							FALSE	0.3	TRUE	3	13	1	83.9358				N	N
	A6	ZT21 MSOZ RP	rp49	UNKNOWN	SYBR	None				18.4174	18.3496	0.0755605							FALSE	0.3	TRUE	3	13	1	83.9358				N	N
1º Ct replication of the condition Males with females	A7	ZT1 MCF RP	rp49	UNKNOWN	SYBR	None				18.7872	18.887	0.0865848							FALSE	0.3	TRUE	3	13	1	84.0849				N	N
	A8	ZT5 MCF RP	rp49	UNKNOWN	SYBR	None				18.362	18.337	0.0418777							FALSE	0.3	TRUE	3	13	1	83.9358				N	N
	A9	ZT9 MCF RP	rp49	UNKNOWN	SYBR	None				18.5468	18.5176	0.0286155							FALSE	0.3	TRUE	3	13	1	83.9343				N	N
	A10	ZT13 MCF RP	rp49	UNKNOWN	SYBR	None				18.5648	18.4647	0.0917566							FALSE	0.3	TRUE	3	13	1	83.9343				N	N
	A11	ZT17 MCF RP	rp49	UNKNOWN	SYBR	None				18.1677	18.0953	0.0799367							FALSE	0.3	TRUE	3	12	1	83.7851				N	N
	A12	ZT21 MCF RP	rp49	UNKNOWN	SYBR	None				18.7629	18.6304	0.163594							FALSE	0.3	TRUE	3	13	1	83.7851				N	N
2º Ct replication of the condition Solitary males	B1	ZT1 MSOZ RP	rp49	UNKNOWN	SYBR	None				18.4892	18.4776	0.0266679							FALSE	0.3	TRUE	3	12	1	83.939				N	N
	B2	ZT5 MSOZ RP	rp49	UNKNOWN	SYBR	None				19.1921	19.2675	0.0659266							FALSE	0.3	TRUE	3	14	1	83.939				N	N
	B3	ZT9 MSOZ RP	rp49	UNKNOWN	SYBR	None				18.3005	18.3166	0.0608632							FALSE	0.3	TRUE	3	13	1	83.9405				N	N
	B4	ZT13 MSOZ RP	rp49	UNKNOWN	SYBR	None				18.7022	18.7616	0.0683908							FALSE	0.3	TRUE	3	13	1	83.9405				N	N
	B5	ZT17 MSOZ RP	rp49	UNKNOWN	SYBR	None				18.2868	18.3271	0.0375553							FALSE	0.3	TRUE	3	13	1	83.7867				N	N
	B6	ZT21 MSOZ RP	rp49	UNKNOWN	SYBR	None				18.3634	18.3496	0.0755605							FALSE	0.3	TRUE	3	13	1	83.7867				N	N
2º Ct replication of the condition Males with females	B7	ZT1 MCF RP	rp49	UNKNOWN	SYBR	None				18.9415	18.887	0.0865848							FALSE	0.3	TRUE	3	14	1	84.0849				N	N
	B8	ZT5 MCF RP	rp49	UNKNOWN	SYBR	None				18.3603	18.337	0.0418777							FALSE	0.3	TRUE	3	12	1	83.9358				N	N
	B9	ZT9 MCF RP	rp49	UNKNOWN	SYBR	None				18.5166	18.5176	0.0286155							FALSE	0.3	TRUE	3	13	1	83.9343				N	N
	B10	ZT13 MCF RP	rp49	UNKNOWN	SYBR	None				18.4447	18.4647	0.0917566							FALSE	0.3	TRUE	3	13	1	83.7851				N	N
	B11	ZT17 MCF RP	rp49	UNKNOWN	SYBR	None				18.1087	18.0953	0.0799367							FALSE	0.3	TRUE	3	13	1	83.6359				N	N
	B12	ZT21 MCF RP	rp49	UNKNOWN	SYBR	None				18.4476	18.6304	0.163594							FALSE	0.3	TRUE	3	13	1	83.7851				N	N
3º Ct replication of the condition Solitary males	C1	ZT1 MSOZ RP	rp49	UNKNOWN	SYBR	None				18.4471	18.4776	0.0266679							FALSE	0.3	TRUE	3	12	1	83.939				N	N
	C2	ZT5 MSOZ RP	rp49	UNKNOWN	SYBR	None				19.2958	19.2675	0.0659266							FALSE	0.3	TRUE	3	14	1	83.939				N	N
	C3	ZT9 MSOZ RP	rp49	UNKNOWN	SYBR	None				18.2653	18.3166	0.0608632							FALSE	0.3	TRUE	3	12	1	83.9405				N	N
	C4	ZT13 MSOZ RP	rp49	UNKNOWN	SYBR	None				18.8364	18.7616	0.0683908							FALSE	0.3	TRUE	3	13	1	83.7915				N	N
	C5	ZT17 MSOZ RP	rp49	UNKNOWN	SYBR	None				18.3333	18.3271	0.0375553							FALSE	0.3	TRUE	3	13	1	83.7867				N	N
	C6	ZT21 MSOZ RP	rp49	UNKNOWN	SYBR	None				18.2682	18.3496	0.0755605							FALSE	0.3	TRUE	3	13	1	83.7867				N	N
3º Ct replication of the condition Males with females	C7	ZT1 MCF RP	rp49	UNKNOWN	SYBR	None				18.9325	18.887	0.0865848							FALSE	0.3	TRUE	3	14	1	83.9358				N	N
	C8	ZT5 MCF RP	rp49	UNKNOWN	SYBR	None				18.2886	18.337	0.0418777							FALSE	0.3	TRUE	3	13	1	83.9358				N	N
	C9	ZT9 MCF RP	rp49	UNKNOWN	SYBR	None				18.4896	18.5176	0.0286155							FALSE	0.3	TRUE	3	14	1	83.9343				N	N
	C10	ZT13 MCF RP	rp49	UNKNOWN	SYBR	None				18.3846	18.4647	0.0917566							FALSE	0.3	TRUE	3	13	1	83.7851				N	N
	C11	ZT17 MCF RP	rp49	UNKNOWN	SYBR	None				18.0095	18.0953	0.0799367							FALSE	0.3	TRUE	3	12	1	83.7851				N	N
	C12	ZT21 MCF RP	rp49	UNKNOWN	SYBR	None				18.6808	18.6304	0.163594							FALSE	0.3	TRUE	3	13	1	83.7851				N	N
D1	D1	CTN RP	rp49	NTC	SYBR	None				Undetermined									FALSE	0.3	TRUE	3	39	1	67.3898	61.5752	82.8954		N	Y
D2	D2	CTN RP	rp49	NTC	SYBR	None				Undetermined									FALSE	0.3	TRUE	3	35	1	66.048	82.7463			N	Y
D3	D3	CTN RP	rp49	NTC	SYBR	None				Undetermined									FALSE	0.3	TRUE	3	39	1	66.4981	79.7663	90.6492		N	Y
Analysis Type		Singleplex
Endogenous Control		per
RQ Min/Max Confidence Level		95.0
Reference Sample		ZT1 MSOZ RP

## Sheet: Rp49 curve 3 - heads
Block Type		96well
Chemistry		SYBR_GREEN
Experiment File Name		D:\Users\INSTR-ADMIN\Desktop\Jess 2020\Cabecas\Expmol6\rp e fruitless\SYBR cab rp fru expmol 6 11jan20 jess.eds
Experiment Run End Time		Not Started
Instrument Type		steponeplus
Passive Reference		ROX
Experiment 3 - Rp49 - males with antennae
Well	Well	Sample Name	Target Name	Task	Reporter	Quencher	RQ	RQ Min	RQ Max	Cт	Cт Mean	Cт SD	ΔCт	ΔCт Mean	ΔCт SE	HK Control ΔCт Mean	HK Control ΔCт SE	ΔΔCт	Automatic Ct Threshold	Ct Threshold	Automatic Baseline	Baseline Start	Baseline End	Efficiency	Tm1	Tm2	Tm3	Comments	MTP
1º Ct replication of the condition Solitary males	A1	ZT1 MSOZ RP	rp	UNKNOWN	SYBR	None				19.2933	19.2807	0.0832389							FALSE	0.3	TRUE	3	13	1	83.9296				N
	A2	ZT5 MSOZ RP	rp	UNKNOWN	SYBR	None				18.51	18.5689	0.0544605							FALSE	0.3	TRUE	3	13	1	83.7805				N
	A3	ZT9 MSOZ RP	rp	UNKNOWN	SYBR	None				18.9878	19.0575	0.0698424							FALSE	0.3	TRUE	3	13	1	83.7784				N
	A4	ZT13 MSOZ RP	rp	UNKNOWN	SYBR	None				19.0654	19.0268	0.133799							FALSE	0.3	TRUE	3	13	1	83.7784				N
	A5	ZT17 MSOZ RP	rp	UNKNOWN	SYBR	None				18.606	18.567	0.141249							FALSE	0.3	TRUE	3	13	1	83.6357				N
	A6	ZT21 MSOZ RP	rp	UNKNOWN	SYBR	None				18.783	18.7227	0.144386							FALSE	0.3	TRUE	3	13	1	83.6357				N
1º Ct replication of the condition Males with females	A7	ZT1 MCF RP	rp	UNKNOWN	SYBR	None				18.1525	18.2373	0.0765417							FALSE	0.3	TRUE	3	13	1	83.7873				N
	A8	ZT5 MCF RP	rp	UNKNOWN	SYBR	None				19.0006	18.9201	0.125543							FALSE	0.3	TRUE	3	13	1	83.7873				N
	A9	ZT9 MCF RP	rp	UNKNOWN	SYBR	None				18.8483	18.8528	0.08294							FALSE	0.3	TRUE	3	13	1	83.7833				N
	A10	ZT13 MCF RP	rp	UNKNOWN	SYBR	None				20.7707	20.6457	0.146907							FALSE	0.3	TRUE	3	15	1	83.7833				N
	A11	ZT17 MCF RP	rp	UNKNOWN	SYBR	None				18.85	18.7949	0.0480321							FALSE	0.3	TRUE	3	13	1	83.7831				N
	A12	ZT21 MCF RP	rp	UNKNOWN	SYBR	None				19.0771	19.037	0.0714294							FALSE	0.3	TRUE	3	13	1	83.7831				N
2º Ct replication of the condition Solitary males	B1	ZT1 MSOZ RP	rp	UNKNOWN	SYBR	None				19.3569	19.2807	0.0832389							FALSE	0.3	TRUE	3	14	1	83.7805				N
	B2	ZT5 MSOZ RP	rp	UNKNOWN	SYBR	None				18.6174	18.5689	0.0544605							FALSE	0.3	TRUE	3	13	1	83.7805				N
	B3	ZT9 MSOZ RP	rp	UNKNOWN	SYBR	None				19.0574	19.0575	0.0698424							FALSE	0.3	TRUE	3	14	1	83.7784				N
	B4	ZT13 MSOZ RP	rp	UNKNOWN	SYBR	None				18.878	19.0268	0.133799							FALSE	0.3	TRUE	3	13	1	83.7784				N
	B5	ZT17 MSOZ RP	rp	UNKNOWN	SYBR	None				18.6847	18.567	0.141249							FALSE	0.3	TRUE	3	13	1	83.4867				N
	B6	ZT21 MSOZ RP	rp	UNKNOWN	SYBR	None				18.8273	18.7227	0.144386							FALSE	0.3	TRUE	3	13	1	83.6357				N
2º Ct replication of the condition Males with females	B7	ZT1 MCF RP	rp	UNKNOWN	SYBR	None				18.3012	18.2373	0.0765417							FALSE	0.3	TRUE	3	13	1	83.7873				N
	B8	ZT5 MCF RP	rp	UNKNOWN	SYBR	None				18.9843	18.9201	0.125543							FALSE	0.3	TRUE	3	14	1	83.7873				N
	B9	ZT9 MCF RP	rp	UNKNOWN	SYBR	None				18.938	18.8528	0.08294							FALSE	0.3	TRUE	3	13	1	83.7833				N
	B10	ZT13 MCF RP	rp	UNKNOWN	SYBR	None				20.6825	20.6457	0.146907							FALSE	0.3	TRUE	3	15	1	83.7833				N
	B11	ZT17 MCF RP	rp	UNKNOWN	SYBR	None				18.7727	18.7949	0.0480321							FALSE	0.3	TRUE	3	13	1	83.634				N
	B12	ZT21 MCF RP	rp	UNKNOWN	SYBR	None				19.0794	19.037	0.0714294							FALSE	0.3	TRUE	3	13	1	83.634				N
3º Ct replication of the condition Solitary males	C1	ZT1 MSOZ RP	rp	UNKNOWN	SYBR	None				19.1919	19.2807	0.0832389							FALSE	0.3	TRUE	3	13	1	83.7805				N
	C2	ZT5 MSOZ RP	rp	UNKNOWN	SYBR	None				18.5794	18.5689	0.0544605							FALSE	0.3	TRUE	3	13	1	83.7805				N
	C3	ZT9 MSOZ RP	rp	UNKNOWN	SYBR	None				19.1274	19.0575	0.0698424							FALSE	0.3	TRUE	3	14	1	83.7784				N
	C4	ZT13 MSOZ RP	rp	UNKNOWN	SYBR	None				19.1371	19.0268	0.133799							FALSE	0.3	TRUE	3	14	1	83.7784				N
	C5	ZT17 MSOZ RP	rp	UNKNOWN	SYBR	None				18.4104	18.567	0.141249							FALSE	0.3	TRUE	3	12	1	83.6357				N
	C6	ZT21 MSOZ RP	rp	UNKNOWN	SYBR	None				18.558	18.7227	0.144386							FALSE	0.3	TRUE	3	12	1	83.6357				N
3º Ct replication of the condition Males with females	C7	ZT1 MCF RP	rp	UNKNOWN	SYBR	None				18.2582	18.2373	0.0765417							FALSE	0.3	TRUE	3	12	1	83.7873				N
	C8	ZT5 MCF RP	rp	UNKNOWN	SYBR	None				18.7755	18.9201	0.125543							FALSE	0.3	TRUE	3	13	1	83.7873				N
	C9	ZT9 MCF RP	rp	UNKNOWN	SYBR	None				18.7723	18.8528	0.08294							FALSE	0.3	TRUE	3	14	1	83.7833				N
	C10	ZT13 MCF RP	rp	UNKNOWN	SYBR	None				20.4839	20.6457	0.146907							FALSE	0.3	TRUE	3	15	1	83.7833				N
	C11	ZT17 MCF RP	rp	UNKNOWN	SYBR	None				18.7621	18.7949	0.0480321							FALSE	0.3	TRUE	3	14	1	83.634				N
	C12	ZT21 MCF RP	rp	UNKNOWN	SYBR	None				18.9546	19.037	0.0714294							FALSE	0.3	TRUE	3	14	1	83.634				N
D1	D1	CTN RP	rp	NTC	SYBR	None				Undetermined									FALSE	0.3	TRUE	3	39	1	61.4228	66.9377	86.4635		Y
D2	D2	CTN RP	rp	NTC	SYBR	None				Undetermined									FALSE	0.3	TRUE	3	39	1	65.7453	83.7805	78.5637		Y
D3	D3	CTN RP	rp	NTC	SYBR	None				Undetermined									FALSE	0.3	TRUE	3	39	1	65.2935	84.2256	61.1195		Y
D4	D4	CTN RP	rp	NTC	SYBR	None				Undetermined									FALSE	0.3	TRUE	3	39	1	65.2935	80.2007	92.7227		Y
D5	D5	CTN RP	rp	NTC	SYBR	None				Undetermined									FALSE	0.3	TRUE	3	39	1	65.3013	86.4679			Y
Analysis Type		Singleplex
Endogenous Control		fru
RQ Min/Max Confidence Level		95.0
Reference Sample		ZT1 MSOZ RP

## Sheet: period curve 1 - heads
Block Type		96well
Chemistry		SYBR_GREEN
Experiment File Name		D:\Applied Biosystems\StepOne Software v2.3\experiments\Jessica\SYBR\Cabecas\Expmol 4\SYBR jess cab rp per exp4 msoz e mcf.eds
Experiment Run End Time		Not Started
Instrument Type		steponeplus
Passive Reference		ROX
Experiment 1 - period - males with antennae
	Well	Sample Name	Target Name	Task	Reporter	Quencher	RQ	RQ Min	RQ Max	Cт	Cт Mean	Cт SD	ΔCт	ΔCт Mean	ΔCт SE	HK Control ΔCт Mean	HK Control ΔCт SE	ΔΔCт	Automatic Ct Threshold	Ct Threshold	Automatic Baseline	Baseline Start	Baseline End	Efficiency	Tm1	Tm2	Tm3	Comments	AMPNC	MTP
	E1	CTN PER	per	NTC	SYBR	None				Undetermined									FALSE	0.4	TRUE	3	39	1	65.7508	61.2763	86.7809		N	Y
	E2	CTN PER	per	NTC	SYBR	None				Undetermined									FALSE	0.4	TRUE	3	39	1	61.1283	64.5584	91.4025		N	Y
1º Ct replication of the condition Solitary males	F1	ZT1 MSOZ PER	per	UNKNOWN	SYBR	None				23.109	23.1244	0.0242499							FALSE	0.4	TRUE	3	17	1	80.0692				N	N
	F2	ZT5 MSOZ PER	per	UNKNOWN	SYBR	None				25.3916	25.4083	0.0363268							FALSE	0.4	TRUE	3	19	1	80.0692				N	N
	F3	ZT9 MSOZ PER	per	UNKNOWN	SYBR	None				23.7757	23.8531	0.100271							FALSE	0.4	TRUE	3	18	1	80.0683				N	N
	F4	ZT13 MSOZ PER	per	UNKNOWN	SYBR	None				21.1332	21.1802	0.0852382							FALSE	0.4	TRUE	3	15	1	80.0683				N	N
	F5	ZT17 MSOZ PER	per	UNKNOWN	SYBR	None				20.5239	20.5331	0.0303143							FALSE	0.4	TRUE	3	14	1	80.0669				N	N
	F6	ZT21 MSOZ PER	per	UNKNOWN	SYBR	None				21.6583	21.7471	0.0782062							FALSE	0.4	TRUE	3	16	1	80.0669				N	N
1º Ct replication of the condition Males with females	F7	ZT1 MCF PER	per	UNKNOWN	SYBR	None				22.6687	22.7151	0.0425832							FALSE	0.4	TRUE	3	17	1	80.0697				N	N
	F8	ZT5 MCF PER	per	UNKNOWN	SYBR	None				25.6753	25.6327	0.0621914							FALSE	0.4	TRUE	3	20	1	80.0697				N	N
	F9	ZT9 MCF PER	per	UNKNOWN	SYBR	None				24.2269	24.2191	0.200903							FALSE	0.4	TRUE	3	18	1	79.9197				N	N
	F10	ZT13 MCF PER	per	UNKNOWN	SYBR	None				21.4226	21.4226	0.0012923							FALSE	0.4	TRUE	3	16	1	80.0688				N	N
	F11	ZT17 MCF PER	per	UNKNOWN	SYBR	None				20.3497	20.3642	0.0632671							FALSE	0.4	TRUE	3	14	1	80.0663				N	N
	F12	ZT21 MCF PER	per	UNKNOWN	SYBR	None				20.5	20.5502	0.0700999							FALSE	0.4	TRUE	3	14	1	80.0663				N	N
2º Ct replication of the condition Solitary males	G1	ZT1 MSOZ PER	per	UNKNOWN	SYBR	None				23.1118	23.1244	0.0242499							FALSE	0.4	TRUE	3	17	1	80.0692				N	N
	G2	ZT5 MSOZ PER	per	UNKNOWN	SYBR	None				25.3834	25.4083	0.0363268							FALSE	0.4	TRUE	3	19	1	80.0692				N	N
	G3	ZT9 MSOZ PER	per	UNKNOWN	SYBR	None				23.8172	23.8531	0.100271							FALSE	0.4	TRUE	3	18	1	80.0683				N	N
	G4	ZT13 MSOZ PER	per	UNKNOWN	SYBR	None				21.1287	21.1802	0.0852382							FALSE	0.4	TRUE	3	15	1	80.0683				N	N
	G5	ZT17 MSOZ PER	per	UNKNOWN	SYBR	None				20.5085	20.5331	0.0303143							FALSE	0.4	TRUE	3	14	1	80.216				N	N
	G6	ZT21 MSOZ PER	per	UNKNOWN	SYBR	None				21.8056	21.7471	0.0782062							FALSE	0.4	TRUE	3	16	1	80.0669				N	N
2º Ct replication of the condition Males with females	G7	ZT1 MCF PER	per	UNKNOWN	SYBR	None				22.7242	22.7151	0.0425832							FALSE	0.4	TRUE	3	17	1	80.2188				N	N
	G8	ZT5 MCF PER	per	UNKNOWN	SYBR	None				25.6615	25.6327	0.0621914							FALSE	0.4	TRUE	3	20	1	80.0697				N	N
	G9	ZT9 MCF PER	per	UNKNOWN	SYBR	None				24.0144	24.2191	0.200903							FALSE	0.4	TRUE	3	18	1	80.0688				N	N
	G10	ZT13 MCF PER	per	UNKNOWN	SYBR	None				21.4213	21.4226	0.0012923							FALSE	0.4	TRUE	3	16	1	80.0688				N	N
	G11	ZT17 MCF PER	per	UNKNOWN	SYBR	None				20.3095	20.3642	0.0632671							FALSE	0.4	TRUE	3	14	1	80.0663				N	N
	G12	ZT21 MCF PER	per	UNKNOWN	SYBR	None				20.5203	20.5502	0.0700999							FALSE	0.4	TRUE	3	15	1	80.0663				N	N
3º Ct replication of the condition Solitary males	H1	ZT1 MSOZ PER	per	UNKNOWN	SYBR	None				23.1524	23.1244	0.0242499							FALSE	0.4	TRUE	3	17	1	80.2183				N	N
	H2	ZT5 MSOZ PER	per	UNKNOWN	SYBR	None				25.45	25.4083	0.0363268							FALSE	0.4	TRUE	3	20	1	80.0692				N	N
	H3	ZT9 MSOZ PER	per	UNKNOWN	SYBR	None				23.9663	23.8531	0.100271							FALSE	0.4	TRUE	3	18	1	80.0683				N	N
	H4	ZT13 MSOZ PER	per	UNKNOWN	SYBR	None				21.2786	21.1802	0.0852382							FALSE	0.4	TRUE	3	16	1	80.2174				N	N
	H5	ZT17 MSOZ PER	per	UNKNOWN	SYBR	None				20.5669	20.5331	0.0303143							FALSE	0.4	TRUE	3	15	1	80.216				N	N
	H6	ZT21 MSOZ PER	per	UNKNOWN	SYBR	None				21.7773	21.7471	0.0782062							FALSE	0.4	TRUE	3	16	1	80.216				N	N
3º Ct replication of the condition Males with females	H7	ZT1 MCF PER	per	UNKNOWN	SYBR	None				22.7524	22.7151	0.0425832							FALSE	0.4	TRUE	3	17	1	80.3679				N	N
	H8	ZT5 MCF PER	per	UNKNOWN	SYBR	None				25.5614	25.6327	0.0621914							FALSE	0.4	TRUE	3	20	1	80.2188				N	N
	H9	ZT9 MCF PER	per	UNKNOWN	SYBR	None				24.4159	24.2191	0.200903							FALSE	0.4	TRUE	3	19	1	80.0688				N	N
	H10	ZT13 MCF PER	per	UNKNOWN	SYBR	None				21.4239	21.4226	0.0012923							FALSE	0.4	TRUE	3	16	1	80.2179				N	N
	H11	ZT17 MCF PER	per	UNKNOWN	SYBR	None				20.4335	20.3642	0.0632671							FALSE	0.4	TRUE	3	14	1	80.2154				N	N
	H12	ZT21 MCF PER	per	UNKNOWN	SYBR	None				20.6303	20.5502	0.0700999							FALSE	0.4	TRUE	3	13	1	80.2154				N	N
Analysis Type		Singleplex
Endogenous Control		per
RQ Min/Max Confidence Level		95.0
Reference Sample		ZT1 MSOZ RP

## Sheet: period curve 2 - heads
Block Type		96well
Chemistry		SYBR_GREEN
Experiment File Name		D:\Applied Biosystems\StepOne Software v2.3\experiments\Jessica\SYBR\Cabecas\ExpMol 5\SYBR jess cab per.eds
Experiment Run End Time		Not Started
Instrument Type		steponeplus
Passive Reference		ROX
Experiment 2 - period - males with antennae
	Well	Sample Name	Target Name	Task	Reporter	Quencher	RQ	RQ Min	RQ Max	Cт	Cт Mean	Cт SD	ΔCт	ΔCт Mean	ΔCт SE	HK Control ΔCт Mean	HK Control ΔCт SE	ΔΔCт	Automatic Ct Threshold	Ct Threshold	Automatic Baseline	Baseline Start	Baseline End	Efficiency	Tm1	Tm2	Tm3	Comments	MTP
1º Ct replication of the condition Solitary males	A1	ZT1 MSOZ PER	per	UNKNOWN	SYBR	None				23.2762	23.2327	0.0591979							FALSE	0.4	TRUE	3	17	1	80.2747				N
	A2	ZT5 MSOZ PER	per	UNKNOWN	SYBR	None				26.9604	27.0204	0.119605							FALSE	0.4	TRUE	3	21	1	80.1344				N
	A3	ZT9 MSOZ PER	per	UNKNOWN	SYBR	None				24.6398	24.5009	0.128225							FALSE	0.4	TRUE	3	19	1	80.1337				N
	A4	ZT13 MSOZ PER	per	UNKNOWN	SYBR	None				21.573	21.4929	0.0722031							FALSE	0.4	TRUE	3	16	1	80.1337				N
	A5	ZT17 MSOZ PER	per	UNKNOWN	SYBR	None				19.8085	19.8045	0.00354459							FALSE	0.4	TRUE	3	14	1	80.1328				N
	A6	ZT21 MSOZ PER	per	UNKNOWN	SYBR	None				20.8214	20.7698	0.0450674							FALSE	0.4	TRUE	3	15	1	80.1328				N
1º Ct replication of the condition Males with females	A7	ZT1 MCF PER	per	UNKNOWN	SYBR	None				24.7536	24.6357	0.102207							FALSE	0.4	TRUE	3	19	1	80.1303				N
	A8	ZT5 MCF PER	per	UNKNOWN	SYBR	None				26.1004	25.964	0.142349							FALSE	0.4	TRUE	3	20	1	80.1303				N
	A9	ZT9 MCF PER	per	UNKNOWN	SYBR	None				24.8666	24.7658	0.0879998							FALSE	0.4	TRUE	3	19	1	80.1307				N
	A10	ZT13 MCF PER	per	UNKNOWN	SYBR	None				21.2023	20.9699	0.203146							FALSE	0.4	TRUE	3	16	1	80.271				N
	A11	ZT17 MCF PER	per	UNKNOWN	SYBR	None				19.8482	19.7159	0.120678							FALSE	0.4	TRUE	3	14	1	80.1291				N
	A12	ZT21 MCF PER	per	UNKNOWN	SYBR	None				20.829	20.7142	0.1028							FALSE	0.4	TRUE	3	15	1	80.1291				N
2º Ct replication of the condition Solitary males	B1	ZT1 MSOZ PER	per	UNKNOWN	SYBR	None				23.1653	23.2327	0.0591979							FALSE	0.4	TRUE	3	18	1	80.2747				N
	B2	ZT5 MSOZ PER	per	UNKNOWN	SYBR	None				26.9426	27.0204	0.119605							FALSE	0.4	TRUE	3	22	1	80.1344				N
	B3	ZT9 MSOZ PER	per	UNKNOWN	SYBR	None				24.476	24.5009	0.128225							FALSE	0.4	TRUE	3	18	1	80.1337				N
	B4	ZT13 MSOZ PER	per	UNKNOWN	SYBR	None				21.4729	21.4929	0.0722031							FALSE	0.4	TRUE	3	16	1	80.1337				N
	B5	ZT17 MSOZ PER	per	UNKNOWN	SYBR	None				19.8021	19.8045	0.00354459							FALSE	0.4	TRUE	3	14	1	79.9925				N
	B6	ZT21 MSOZ PER	per	UNKNOWN	SYBR	None				20.7498	20.7698	0.0450674							FALSE	0.4	TRUE	3	15	1	79.9925				N
2º Ct replication of the condition Males with females	B7	ZT1 MCF PER	per	UNKNOWN	SYBR	None				24.5826	24.6357	0.102207							FALSE	0.4	TRUE	3	19	1	80.1303				N
	B8	ZT5 MCF PER	per	UNKNOWN	SYBR	None				25.8164	25.964	0.142349							FALSE	0.4	TRUE	3	20	1	80.1303				N
	B9	ZT9 MCF PER	per	UNKNOWN	SYBR	None				24.7043	24.7658	0.0879998							FALSE	0.4	TRUE	3	19	1	80.1307				N
	B10	ZT13 MCF PER	per	UNKNOWN	SYBR	None				20.8809	20.9699	0.203146							FALSE	0.4	TRUE	3	15	1	80.1307				N
	B11	ZT17 MCF PER	per	UNKNOWN	SYBR	None				19.6118	19.7159	0.120678							FALSE	0.4	TRUE	3	14	1	80.1291				N
	B12	ZT21 MCF PER	per	UNKNOWN	SYBR	None				20.6307	20.7142	0.1028							FALSE	0.4	TRUE	3	15	1	80.1291				N
3º Ct replication of the condition Solitary males	C1	ZT1 MSOZ PER	per	UNKNOWN	SYBR	None				23.2567	23.2327	0.0591979							FALSE	0.4	TRUE	3	18	1	80.1344				N
	C2	ZT5 MSOZ PER	per	UNKNOWN	SYBR	None				27.1581	27.0204	0.119605							FALSE	0.4	TRUE	3	21	1	80.1344				N
	C3	ZT9 MSOZ PER	per	UNKNOWN	SYBR	None				24.387	24.5009	0.128225							FALSE	0.4	TRUE	3	18	1	79.9934				N
	C4	ZT13 MSOZ PER	per	UNKNOWN	SYBR	None				21.4328	21.4929	0.0722031							FALSE	0.4	TRUE	3	16	1	80.1337				N
	C5	ZT17 MSOZ PER	per	UNKNOWN	SYBR	None				19.8028	19.8045	0.00354459							FALSE	0.4	TRUE	3	14	1	79.9925				N
	C6	ZT21 MSOZ PER	per	UNKNOWN	SYBR	None				20.7383	20.7698	0.0450674							FALSE	0.4	TRUE	3	15	1	79.9925				N
3º Ct replication of the condition Males with females	C7	ZT1 MCF PER	per	UNKNOWN	SYBR	None				24.571	24.6357	0.102207							FALSE	0.4	TRUE	3	19	1	80.1303				N
	C8	ZT5 MCF PER	per	UNKNOWN	SYBR	None				25.9752	25.964	0.142349							FALSE	0.4	TRUE	3	20	1	79.99				N
	C9	ZT9 MCF PER	per	UNKNOWN	SYBR	None				24.7265	24.7658	0.0879998							FALSE	0.4	TRUE	3	19	1	79.9905				N
	C10	ZT13 MCF PER	per	UNKNOWN	SYBR	None				20.8264	20.9699	0.203146							FALSE	0.4	TRUE	3	15	1	80.1307				N
	C11	ZT17 MCF PER	per	UNKNOWN	SYBR	None				19.6877	19.7159	0.120678							FALSE	0.4	TRUE	3	14	1	79.9888				N
	C12	ZT21 MCF PER	per	UNKNOWN	SYBR	None				20.683	20.7142	0.1028							FALSE	0.4	TRUE	3	15	1	79.9888				N
D1	D1	CTN PER	per	NTC	SYBR	None				Undetermined									FALSE	0.4	TRUE	3	39	1	61.6158	65.8246	87.0088		Y
D2	D2	CTN PER	per	NTC	SYBR	None				Undetermined									FALSE	0.4	TRUE	3	39	1	61.3352	65.1231			Y
D3	D3	CTN PER	per	NTC	SYBR	None				Undetermined									FALSE	0.4	TRUE	3	39	1	65.2596	78.7305	60.7693		Y
D4	D4	CTN PER	per	NTC	SYBR	None				Undetermined									FALSE	0.4	TRUE	3	39	1	61.0499	86.1676	64.558		Y
D5	D5	CTN PER	per	NTC	SYBR	None				Undetermined									FALSE	0.4	TRUE	3	39	1	64.702	61.4755	86.1649		Y
Analysis Type		Singleplex
Endogenous Control		per
RQ Min/Max Confidence Level		95.0
Reference Sample		ZT1 MSOZ PER

## Sheet: period curve 3 - heads
Block Type		96well
Chemistry		SYBR_GREEN
Experiment File Name		D:\Users\INSTR-ADMIN\Desktop\Jess 2020\Cabecas\Expmol6\per e cry2\SYBR cab per cry2 nv expmol6 14jan20 jess.eds
Experiment Run End Time		Not Started
Instrument Type		steponeplus
Passive Reference		ROX
Experiment 3 - period - males with antennae
	Well	Sample Name	Target Name	Task	Reporter	Quencher	RQ	RQ Min	RQ Max	Cт	Cт Mean	Cт SD	ΔCт	ΔCт Mean	ΔCт SE	HK Control ΔCт Mean	HK Control ΔCт SE	ΔΔCт	Automatic Ct Threshold	Ct Threshold	Automatic Baseline	Baseline Start	Baseline End	Efficiency	Tm1	Tm2	Tm3	Comments	AMPNC	BADROX	HIGHSD	MTP
1º Ct replication of the condition Solitary males	A1	ZT1 MSOZ PER	per	UNKNOWN	SYBR	None				23.6283	23.6086	0.0586604							FALSE	0.4	TRUE	3	17	1	80.3564				N	N	N	N
	A2	ZT5 MSOZ PER	per	UNKNOWN	SYBR	None				25.7044	25.646	0.0674965							FALSE	0.4	TRUE	3	20	1	80.3564				N	N	N	N
	A3	ZT9 MSOZ PER	per	UNKNOWN	SYBR	None				24.5855	24.5714	0.063868							FALSE	0.4	TRUE	3	19	1	80.3595				N	N	N	N
	A4	ZT13 MSOZ PER	per	UNKNOWN	SYBR	None				21.5865	21.6505	0.0584011							FALSE	0.4	TRUE	3	16	1	80.5086				N	N	N	N
	A5	ZT17 MSOZ PER	per	UNKNOWN	SYBR	None				19.8867	19.8734	0.0566986							FALSE	0.4	TRUE	3	14	1	80.3589				N	N	N	N
	A6	ZT21 MSOZ PER	per	UNKNOWN	SYBR	None				20.8957	20.8883	0.00685056							FALSE	0.4	TRUE	3	15	1	80.3589				N	N	N	N
1º Ct replication of the condition Males with females	A7	ZT1 MCF PER	per	UNKNOWN	SYBR	None				23.1308	22.9937	0.136412							FALSE	0.4	TRUE	3	17	1	80.3606				N	N	N	N
	A8	ZT5 MCF PER	per	UNKNOWN	SYBR	None				26.1133	26.0661	0.0913976							FALSE	0.4	TRUE	3	20	1	80.3606				N	N	N	N
	A9	ZT9 MCF PER	per	UNKNOWN	SYBR	None				24.7879	24.7516	0.0591985							FALSE	0.4	TRUE	3	18	1	80.3565				N	N	N	N
	A10	ZT13 MCF PER	per	UNKNOWN	SYBR	None				23.5114	23.4439	0.059707							FALSE	0.4	TRUE	3	17	1	80.3565				N	N	N	N
	A11	ZT17 MCF PER	per	UNKNOWN	SYBR	None				20.3886	20.3792	0.0753747							FALSE	0.4	TRUE	3	15	1	80.3587				N	N	N	N
	A12	ZT21 MCF PER	per	UNKNOWN	SYBR	None				21.2587	21.2001	0.0594975							FALSE	0.4	TRUE	3	15	1	80.3587				N	N	N	N
2º Ct replication of the condition Solitary males	B1	ZT1 MSOZ PER	per	UNKNOWN	SYBR	None				23.5427	23.6086	0.0586604							FALSE	0.4	TRUE	3	18	1	80.3564				N	N	N	N
	B2	ZT5 MSOZ PER	per	UNKNOWN	SYBR	None				25.5721	25.646	0.0674965							FALSE	0.4	TRUE	3	20	1	80.3564				N	N	N	N
	B3	ZT9 MSOZ PER	per	UNKNOWN	SYBR	None				24.5017	24.5714	0.063868							FALSE	0.4	TRUE	3	19	1	80.2104				N	N	N	N
	B4	ZT13 MSOZ PER	per	UNKNOWN	SYBR	None				21.7009	21.6505	0.0584011							FALSE	0.4	TRUE	3	16	1	80.3595				N	N	N	N
	B5	ZT17 MSOZ PER	per	UNKNOWN	SYBR	None				19.9223	19.8734	0.0566986							FALSE	0.4	TRUE	3	14	1	80.2099				N	N	N	N
	B6	ZT21 MSOZ PER	per	UNKNOWN	SYBR	None				20.887	20.8883	0.00685056							FALSE	0.4	TRUE	3	15	1	80.2099				N	N	N	N
2º Ct replication of the condition Males with females	B7	ZT1 MCF PER	per	UNKNOWN	SYBR	None				22.9922	22.9937	0.136412							FALSE	0.4	TRUE	3	17	1	80.3606				N	N	N	N
	B8	ZT5 MCF PER	per	UNKNOWN	SYBR	None				26.1242	26.0661	0.0913976							FALSE	0.4	TRUE	3	20	1	80.2115				N	N	N	N
	B9	ZT9 MCF PER	per	UNKNOWN	SYBR	None				24.6833	24.7516	0.0591985							FALSE	0.4	TRUE	3	18	1	80.3565				N	N	N	N
	B10	ZT13 MCF PER	per	UNKNOWN	SYBR	None				23.3981	23.4439	0.059707							FALSE	0.4	TRUE	3	17	1	80.3565				N	N	N	N
	B11	ZT17 MCF PER	per	UNKNOWN	SYBR	None				20.4495	20.3792	0.0753747							FALSE	0.4	TRUE	3	15	1	80.2096				N	N	N	N
	B12	ZT21 MCF PER	per	UNKNOWN	SYBR	None				21.1397	21.2001	0.0594975							FALSE	0.4	TRUE	3	15	1	80.2096				N	N	N	N
3º Ct replication of the condition Solitary males	C1	ZT1 MSOZ PER	per	UNKNOWN	SYBR	None				23.6549	23.6086	0.0586604							FALSE	0.4	TRUE	3	18	1	80.3564				N	N	N	N
	C2	ZT5 MSOZ PER	per	UNKNOWN	SYBR	None				25.6615	25.646	0.0674965							FALSE	0.4	TRUE	3	20	1	80.3564				N	N	N	N
	C3	ZT9 MSOZ PER	per	UNKNOWN	SYBR	None				24.6271	24.5714	0.063868							FALSE	0.4	TRUE	3	19	1	80.3595				N	N	N	N
	C4	ZT13 MSOZ PER	per	UNKNOWN	SYBR	None				21.6642	21.6505	0.0584011							FALSE	0.4	TRUE	3	16	1	80.3595				N	N	N	N
	C5	ZT17 MSOZ PER	per	UNKNOWN	SYBR	None				19.8112	19.8734	0.0566986							FALSE	0.4	TRUE	3	13	1	80.3589				N	N	N	N
	C6	ZT21 MSOZ PER	per	UNKNOWN	SYBR	None				20.8822	20.8883	0.00685056							FALSE	0.4	TRUE	3	15	1	80.2099				N	Y	N	N
3º Ct replication of the condition Males with females	C7	ZT1 MCF PER	per	UNKNOWN	SYBR	None				22.858	22.9937	0.136412							FALSE	0.4	TRUE	3	17	1	80.3606				N	N	N	N
	C8	ZT5 MCF PER	per	UNKNOWN	SYBR	None				25.9607	26.0661	0.0913976							FALSE	0.4	TRUE	3	20	1	80.2115				N	N	N	N
	C9	ZT9 MCF PER	per	UNKNOWN	SYBR	None				24.7837	24.7516	0.0591985							FALSE	0.4	TRUE	3	19	1	80.3565				N	N	N	N
	C10	ZT13 MCF PER	per	UNKNOWN	SYBR	None				23.4221	23.4439	0.059707							FALSE	0.4	TRUE	3	18	1	80.2075				N	N	N	N
	C11	ZT17 MCF PER	per	UNKNOWN	SYBR	None				20.2996	20.3792	0.0753747							FALSE	0.4	TRUE	3	14	1	80.2096				N	N	N	N
	C12	ZT21 MCF PER	per	UNKNOWN	SYBR	None				21.202	21.2001	0.0594975							FALSE	0.4	TRUE	3	15	1	80.2096				N	N	N	N
	D3	CTN PER	per	NTC	SYBR	None				Undetermined									FALSE	0.4	TRUE	3	35	1	82.2975	61.4264	90.7951		N	N	N	Y
	D6	CTN PER	per	NTC	SYBR	None				Undetermined									FALSE	0.4	TRUE	3	34	1	79.9117	61.2792	65.3038		N	N	N	Y

## Sheet: cycle curve 1 - heads
Block Type		96well
Chemistry		SYBR_GREEN
Experiment File Name		D:\Applied Biosystems\StepOne Software v2.3\experiments\Jessica\SYBR\Cabecas\Expmol 4\SYBR jess cab cyc cry2 exp4 msoz mcf.eds
Experiment Run End Time		Not Started
Instrument Type		steponeplus
Passive Reference		ROX
Experiment 1 - cycle - males with antennae
	Well	Sample Name	Target Name	Task	Reporter	Quencher	RQ	RQ Min	RQ Max	Cт	Cт Mean	Cт SD	ΔCт	ΔCт Mean	ΔCт SE	HK Control ΔCт Mean	HK Control ΔCт SE	ΔΔCт	Automatic Ct Threshold	Ct Threshold	Automatic Baseline	Baseline Start	Baseline End	Efficiency	Tm1	Tm2	Tm3	Comments	MTP
1º Ct replication of the condition Solitary males	A1	ZT1 MSOZ CYC	cyc	UNKNOWN	SYBR	None				24.2835	24.1464	0.183541							FALSE	0.4	TRUE	3	18	1	80.9592				N
	A2	ZT5 SOZ CYC	cyc	UNKNOWN	SYBR	None				24.6586	24.7061	0.044095							FALSE	0.4	TRUE	3	19	1	80.8102				N
	A3	ZT9 MSOZ CYC	cyc	UNKNOWN	SYBR	None				25.6012	25.4835	0.104036							FALSE	0.4	TRUE	3	20	1	80.8098				N
	A4	ZT13 MSOZ CYC	cyc	UNKNOWN	SYBR	None				28.3629	28.39	0.228312							FALSE	0.4	TRUE	3	23	1	80.8098				N
	A5	ZT17 MSOZ CYC	cyc	UNKNOWN	SYBR	None				27.3528	27.4075	0.0579078							FALSE	0.4	TRUE	3	21	1	80.6621				N
	A6	ZT21 MSOZ CYC	cyc	UNKNOWN	SYBR	None				26.5686	26.6028	0.0506736							FALSE	0.4	TRUE	3	21	1	80.6621				N
1º Ct replication of the condition Males with females	A7	ZT1 MCF CYC	cyc	UNKNOWN	SYBR	None				23.8474	23.7788	0.059858							FALSE	0.4	TRUE	3	18	1	80.9645				N
	A8	ZT5 MCF CYC	cyc	UNKNOWN	SYBR	None				24.82	24.8345	0.0301225							FALSE	0.4	TRUE	3	19	1	80.9645				N
	A9	ZT9 MCF CYC	cyc	UNKNOWN	SYBR	None				25.5229	25.4895	0.0562695							FALSE	0.4	TRUE	3	20	1	80.811				N
	A10	ZT13 MCF CYC	cyc	UNKNOWN	SYBR	None				28.9806	28.7125	0.251849							FALSE	0.4	TRUE	3	23	1	80.811				N
	A11	ZT17 MCF CYC	cyc	UNKNOWN	SYBR	None				26.9179	26.7215	0.170465							FALSE	0.4	TRUE	3	22	1	80.6601				N
	A12	ZT21 MCF CYC	cyc	UNKNOWN	SYBR	None				25.3076	25.0533	0.220723							FALSE	0.4	TRUE	3	19	1	80.8092				N
2º Ct replication of the condition Solitary males	B1	ZT1 MSOZ CYC	cyc	UNKNOWN	SYBR	None				24.2179	24.1464	0.183541							FALSE	0.4	TRUE	3	19	1	80.8102				N
	B2	ZT5 SOZ CYC	cyc	UNKNOWN	SYBR	None				24.7458	24.7061	0.044095							FALSE	0.4	TRUE	3	19	1	80.8102				N
	B3	ZT9 MSOZ CYC	cyc	UNKNOWN	SYBR	None				25.404	25.4835	0.104036							FALSE	0.4	TRUE	3	20	1	80.8098				N
	B4	ZT13 MSOZ CYC	cyc	UNKNOWN	SYBR	None				28.1765	28.39	0.228312							FALSE	0.4	TRUE	3	22	1	80.8098				N
	B5	ZT17 MSOZ CYC	cyc	UNKNOWN	SYBR	None				27.4015	27.4075	0.0579078							FALSE	0.4	TRUE	3	21	1	80.6621				N
	B6	ZT21 MSOZ CYC	cyc	UNKNOWN	SYBR	None				26.661	26.6028	0.0506736							FALSE	0.4	TRUE	3	21	1	80.6621				N
2º Ct replication of the condition Males with females	B7	ZT1 MCF CYC	cyc	UNKNOWN	SYBR	None				23.7519	23.7788	0.059858							FALSE	0.4	TRUE	3	18	1	80.8154				N
	B8	ZT5 MCF CYC	cyc	UNKNOWN	SYBR	None				24.8144	24.8345	0.0301225							FALSE	0.4	TRUE	3	19	1	80.8154				N
	B9	ZT9 MCF CYC	cyc	UNKNOWN	SYBR	None				25.4245	25.4895	0.0562695							FALSE	0.4	TRUE	3	20	1	80.811				N
	B10	ZT13 MCF CYC	cyc	UNKNOWN	SYBR	None				28.4809	28.7125	0.251849							FALSE	0.4	TRUE	3	23	1	80.811				N
	B11	ZT17 MCF CYC	cyc	UNKNOWN	SYBR	None				26.6344	26.7215	0.170465							FALSE	0.4	TRUE	3	20	1	80.6601				N
	B12	ZT21 MCF CYC	cyc	UNKNOWN	SYBR	None				24.9412	25.0533	0.220723							FALSE	0.4	TRUE	3	19	1	80.6601				N
3º Ct replication of the condition Solitary males	C1	ZT1 MSOZ CYC	cyc	UNKNOWN	SYBR	None				23.9379	24.1464	0.183541							FALSE	0.4	TRUE	3	18	1	80.8102				N
	C2	ZT5 SOZ CYC	cyc	UNKNOWN	SYBR	None				24.7138	24.7061	0.044095							FALSE	0.4	TRUE	3	19	1	80.8102				N
	C3	ZT9 MSOZ CYC	cyc	UNKNOWN	SYBR	None				25.4453	25.4835	0.104036							FALSE	0.4	TRUE	3	20	1	80.8098				N
	C4	ZT13 MSOZ CYC	cyc	UNKNOWN	SYBR	None				28.6307	28.39	0.228312							FALSE	0.4	TRUE	3	23	1	80.8098				N
	C5	ZT17 MSOZ CYC	cyc	UNKNOWN	SYBR	None				27.4682	27.4075	0.0579078							FALSE	0.4	TRUE	3	22	1	80.6621				N
	C6	ZT21 MSOZ CYC	cyc	UNKNOWN	SYBR	None				26.5787	26.6028	0.0506736							FALSE	0.4	TRUE	3	20	1	80.6621				N
3º Ct replication of the condition Males with females	C7	ZT1 MCF CYC	cyc	UNKNOWN	SYBR	None				23.737	23.7788	0.059858							FALSE	0.4	TRUE	3	18	1	80.8154				N
	C8	ZT5 MCF CYC	cyc	UNKNOWN	SYBR	None				24.8692	24.8345	0.0301225							FALSE	0.4	TRUE	3	19	1	80.8154				N
	C9	ZT9 MCF CYC	cyc	UNKNOWN	SYBR	None				25.5211	25.4895	0.0562695							FALSE	0.4	TRUE	3	20	1	80.811				N
	C10	ZT13 MCF CYC	cyc	UNKNOWN	SYBR	None				28.676	28.7125	0.251849							FALSE	0.4	TRUE	3	23	1	80.662				N
	C11	ZT17 MCF CYC	cyc	UNKNOWN	SYBR	None				26.6121	26.7215	0.170465							FALSE	0.4	TRUE	3	21	1	80.6601				N
	C12	ZT21 MCF CYC	cyc	UNKNOWN	SYBR	None				24.9111	25.0533	0.220723							FALSE	0.4	TRUE	3	19	1	80.6601				N
D1	D1	CTN CYC	cyc	NTC	SYBR	None				Undetermined									FALSE	0.4	TRUE	3	39	1	61.5842	66.0553			Y
D2	D2	CTN CYC	cyc	NTC	SYBR	None				Undetermined									FALSE	0.4	TRUE	3	39	1	61.2861	65.1611			Y
D3	D3	CTN CYC	cyc	NTC	SYBR	None				Undetermined									FALSE	0.4	TRUE	3	39	1	65.3119	61.1394	81.2569		Y

## Sheet: cycle curve 2 - heads
Block Type		96well
Chemistry		SYBR_GREEN
Experiment File Name		D:\Applied Biosystems\StepOne Software v2.3\experiments\Jessica\SYBR\Cabecas\ExpMol 5\SYBR jess cab cyc cry2 expmol5.eds
Experiment Run End Time		Not Started
Instrument Type		steponeplus
Passive Reference		ROX
Experiment 2 - cycle - males with antennae
	Well	Sample Name	Target Name	Task	Reporter	Quencher	RQ	RQ Min	RQ Max	Cт	Cт Mean	Cт SD	ΔCт	ΔCт Mean	ΔCт SE	HK Control ΔCт Mean	HK Control ΔCт SE	ΔΔCт	Automatic Ct Threshold	Ct Threshold	Automatic Baseline	Baseline Start	Baseline End	Efficiency	Tm1	Tm2	Tm3	Comments	MTP
1º Ct replication of the condition Solitary males	A1	ZT1 MSOZ CYC	cyc	UNKNOWN	SYBR	None				24.5148	24.2991	0.186862							FALSE	0.4	TRUE	3	18	1	80.8043				N
	A2	ZT5 MSOZ CYC	cyc	UNKNOWN	SYBR	None				26.3407	26.2571	0.072529							FALSE	0.4	TRUE	3	21	1	80.9534				N
	A3	ZT9 MSOZ CYC	cyc	UNKNOWN	SYBR	None				25.7682	25.724	0.0398342							FALSE	0.4	TRUE	3	20	1	80.9552				N
	A4	ZT13 MSOZ CYC	cyc	UNKNOWN	SYBR	None				28.7224	28.647	0.0659991							FALSE	0.4	TRUE	3	23	1	80.8061				N
	A5	ZT17 MSOZ CYC	cyc	UNKNOWN	SYBR	None				26.6561	26.6577	0.00692805							FALSE	0.4	TRUE	3	21	1	80.8032				N
	A6	ZT21 MSOZ CYC	cyc	UNKNOWN	SYBR	None				25.4025	25.3272	0.0679574							FALSE	0.4	TRUE	3	19	1	80.8032				N
1º Ct replication of the condition Males with females	A7	ZT1 MCF CYC	cyc	UNKNOWN	SYBR	None				26.5729	26.4528	0.110277							FALSE	0.4	TRUE	3	21	1	80.9585				N
	A8	ZT5 MCF CYC	cyc	UNKNOWN	SYBR	None				25.2205	25.0058	0.186894							FALSE	0.4	TRUE	3	19	1	80.9585				N
	A9	ZT9 MCF CYC	cyc	UNKNOWN	SYBR	None				25.7995	25.8624	0.0545973							FALSE	0.4	TRUE	3	20	1	80.9506				N
	A10	ZT13 MCF CYC	cyc	UNKNOWN	SYBR	None				28.5486	28.5981	0.0513467							FALSE	0.4	TRUE	3	23	1	80.9506				N
	A11	ZT17 MCF CYC	cyc	UNKNOWN	SYBR	None				26.6255	26.5835	0.0575802							FALSE	0.4	TRUE	3	21	1	80.8043				N
	A12	ZT21 MCF CYC	cyc	UNKNOWN	SYBR	None				26.0011	25.8255	0.155482							FALSE	0.4	TRUE	3	20	1	80.9534				N
2º Ct replication of the condition Solitary males	B1	ZT1 MSOZ CYC	cyc	UNKNOWN	SYBR	None				24.1897	24.2991	0.186862							FALSE	0.4	TRUE	3	18	1	80.8043				N
	B2	ZT5 MSOZ CYC	cyc	UNKNOWN	SYBR	None				26.2103	26.2571	0.072529							FALSE	0.4	TRUE	3	20	1	80.9534				N
	B3	ZT9 MSOZ CYC	cyc	UNKNOWN	SYBR	None				25.691	25.724	0.0398342							FALSE	0.4	TRUE	3	20	1	80.9552				N
	B4	ZT13 MSOZ CYC	cyc	UNKNOWN	SYBR	None				28.5997	28.647	0.0659991							FALSE	0.4	TRUE	3	23	1	80.8061				N
	B5	ZT17 MSOZ CYC	cyc	UNKNOWN	SYBR	None				26.6653	26.6577	0.00692805							FALSE	0.4	TRUE	3	21	1	80.8032				N
	B6	ZT21 MSOZ CYC	cyc	UNKNOWN	SYBR	None				25.2704	25.3272	0.0679574							FALSE	0.4	TRUE	3	20	1	80.8032				N
2º Ct replication of the condition Males with females	B7	ZT1 MCF CYC	cyc	UNKNOWN	SYBR	None				26.4294	26.4528	0.110277							FALSE	0.4	TRUE	3	20	1	80.9585				N
	B8	ZT5 MCF CYC	cyc	UNKNOWN	SYBR	None				24.879	25.0058	0.186894							FALSE	0.4	TRUE	3	19	1	80.9585				N
	B9	ZT9 MCF CYC	cyc	UNKNOWN	SYBR	None				25.8977	25.8624	0.0545973							FALSE	0.4	TRUE	3	21	1	80.8015				N
	B10	ZT13 MCF CYC	cyc	UNKNOWN	SYBR	None				28.5945	28.5981	0.0513467							FALSE	0.4	TRUE	3	23	1	80.8015				N
	B11	ZT17 MCF CYC	cyc	UNKNOWN	SYBR	None				26.6071	26.5835	0.0575802							FALSE	0.4	TRUE	3	20	1	80.8043				N
	B12	ZT21 MCF CYC	cyc	UNKNOWN	SYBR	None				25.7053	25.8255	0.155482							FALSE	0.4	TRUE	3	20	1	80.8043				N
3º Ct replication of the condition Solitary males	C1	ZT1 MSOZ CYC	cyc	UNKNOWN	SYBR	None				24.1926	24.2991	0.186862							FALSE	0.4	TRUE	3	19	1	80.8043				N
	C2	ZT5 MSOZ CYC	cyc	UNKNOWN	SYBR	None				26.2204	26.2571	0.072529							FALSE	0.4	TRUE	3	21	1	80.9534				N
	C3	ZT9 MSOZ CYC	cyc	UNKNOWN	SYBR	None				25.7127	25.724	0.0398342							FALSE	0.4	TRUE	3	20	1	80.8061				N
	C4	ZT13 MSOZ CYC	cyc	UNKNOWN	SYBR	None				28.6189	28.647	0.0659991							FALSE	0.4	TRUE	3	23	1	80.8061				N
	C5	ZT17 MSOZ CYC	cyc	UNKNOWN	SYBR	None				26.6517	26.6577	0.00692805							FALSE	0.4	TRUE	3	21	1	80.8032				N
	C6	ZT21 MSOZ CYC	cyc	UNKNOWN	SYBR	None				25.3088	25.3272	0.0679574							FALSE	0.4	TRUE	3	19	1	80.6541				N
3º Ct replication of the condition Males with females	C7	ZT1 MCF CYC	cyc	UNKNOWN	SYBR	None				26.3561	26.4528	0.110277							FALSE	0.4	TRUE	3	21	1	80.9585				N
	C8	ZT5 MCF CYC	cyc	UNKNOWN	SYBR	None				24.918	25.0058	0.186894							FALSE	0.4	TRUE	3	19	1	80.9585				N
	C9	ZT9 MCF CYC	cyc	UNKNOWN	SYBR	None				25.8898	25.8624	0.0545973							FALSE	0.4	TRUE	3	20	1	80.8015				N
	C10	ZT13 MCF CYC	cyc	UNKNOWN	SYBR	None				28.6511	28.5981	0.0513467							FALSE	0.4	TRUE	3	23	1	80.8015				N
	C11	ZT17 MCF CYC	cyc	UNKNOWN	SYBR	None				26.5179	26.5835	0.0575802							FALSE	0.4	TRUE	3	21	1	80.6552				N
	C12	ZT21 MCF CYC	cyc	UNKNOWN	SYBR	None				25.7701	25.8255	0.155482							FALSE	0.4	TRUE	3	20	1	80.8043				N
D1	D1	CTN CYC	cyc	NTC	SYBR	None				Undetermined									FALSE	0.4	TRUE	3	39	1	61.5664	66.1894	87.0678		Y
D2	D2	CTN CYC	cyc	NTC	SYBR	None				Undetermined									FALSE	0.4	TRUE	3	39	1	61.2681	65.2947	86.7695		Y
D3	D3	CTN CYC	cyc	NTC	SYBR	None				Undetermined									FALSE	0.4	TRUE	3	39	1	65.2972	86.771	61.1217		Y
D4	D4	CTN CYC	cyc	NTC	SYBR	None				Undetermined									FALSE	0.4	TRUE	3	39	1	61.42	65.2972	84.2359		Y
D5	D5	CTN CYC	cyc	NTC	SYBR	None				Undetermined									FALSE	0.4	TRUE	3	39	1	61.4207	83.487	86.9162		Y
Analysis Type		Singleplex
Endogenous Control		cyc
RQ Min/Max Confidence Level		95.0
Reference Sample		ZT1 MSOZ CYC

## Sheet: cycle curve 3 - heads
Block Type		96well
Chemistry		SYBR_GREEN
Experiment File Name		D:\Applied Biosystems\StepOne Software v2.3\experiments\Jessica\SYBR\Cabecas\Expmol6\orco e cyc\SYBR cab orco cyc expmol6 13jan20 jess.eds
Experiment Run End Time		Not Started
Instrument Type		steponeplus
Passive Reference		ROX
Experiment 3 - cycle - males with antennae
	Well	Sample Name	Target Name	Task	Reporter	Quencher	RQ	RQ Min	RQ Max	Cт	Cт Mean	Cт SD	ΔCт	ΔCт Mean	ΔCт SE	HK Control ΔCт Mean	HK Control ΔCт SE	ΔΔCт	Automatic Ct Threshold	Ct Threshold	Automatic Baseline	Baseline Start	Baseline End	Efficiency	Tm1	Tm2	Tm3	Comments	MTP
	E9	CTN CYC	cyc	NTC	SYBR	None				Undetermined									FALSE	0.4	TRUE	3	35	1	79.9146	61.2834	64.7115		Y
	E10	CTN CYC	cyc	NTC	SYBR	None				Undetermined									FALSE	0.4	TRUE	3	39	1	65.7549	61.2834	81.2561		Y
	E11	CTN CYC	cyc	NTC	SYBR	None				Undetermined									FALSE	0.4	TRUE	3	39	1	65.7538	61.1333	89.8997		Y
	E12	CTN CYC	cyc	NTC	SYBR	None				Undetermined									FALSE	0.4	TRUE	3	39	1	61.2823	66.201	86.0245		Y
1º Ct replication of the condition Solitary males	F1	ZT1 MSOZ CYC	cyc	UNKNOWN	SYBR	None				24.608	24.7492	0.158467							FALSE	0.4	TRUE	3	18	1	80.8071				N
	F2	ZT5 MSOZ CYC	cyc	UNKNOWN	SYBR	None				24.417	24.4434	0.0357655							FALSE	0.4	TRUE	3	18	1	80.8071				N
	F3	ZT9 MSOZ CYC	cyc	UNKNOWN	SYBR	None				25.8551	25.9134	0.0512526							FALSE	0.4	TRUE	3	20	1	80.8103				N
	F4	ZT13 MSOZ CYC	cyc	UNKNOWN	SYBR	None				28.3889	28.1576	0.210936							FALSE	0.4	TRUE	3	22	1	80.6612				N
	F5	ZT17 MSOZ CYC	cyc	UNKNOWN	SYBR	None				26.5967	26.6375	0.0354973							FALSE	0.4	TRUE	3	20	1	80.6594				N
	F6	ZT21 MSOZ CYC	cyc	UNKNOWN	SYBR	None				25.3095	25.3343	0.0240147							FALSE	0.4	TRUE	3	20	1	80.6594				N
1º Ct replication of the condition Males with females	F7	ZT1 MCF CYC	cyc	UNKNOWN	SYBR	None				23.7591	23.8096	0.110285							FALSE	0.4	TRUE	3	18	1	80.8137				N
	F8	ZT5 MCF CYC	cyc	UNKNOWN	SYBR	None				24.4343	24.4403	0.0140548							FALSE	0.4	TRUE	3	19	1	80.8137				N
	F9	ZT9 MCF CYC	cyc	UNKNOWN	SYBR	None				25.7011	25.6389	0.102796							FALSE	0.4	TRUE	3	19	1	80.6599				N
	F10	ZT13 MCF CYC	cyc	UNKNOWN	SYBR	None				32.3553	32.0848	0.275138							FALSE	0.4	TRUE	3	27	1	80.5108				N
	F11	ZT17 MCF CYC	cyc	UNKNOWN	SYBR	None				26.5193	26.5266	0.0678164							FALSE	0.4	TRUE	3	20	1	80.5097				N
	F12	ZT21 MCF CYC	cyc	UNKNOWN	SYBR	None				25.1763	25.3088	0.192797							FALSE	0.4	TRUE	3	19	1	80.6587				N
2º Ct replication of the condition Solitary males	G1	ZT1 MSOZ CYC	cyc	UNKNOWN	SYBR	None				24.7189	24.7492	0.158467							FALSE	0.4	TRUE	3	19	1	80.9562				N
	G2	ZT5 MSOZ CYC	cyc	UNKNOWN	SYBR	None				24.429	24.4434	0.0357655							FALSE	0.4	TRUE	3	18	1	80.8071				N
	G3	ZT9 MSOZ CYC	cyc	UNKNOWN	SYBR	None				25.9336	25.9134	0.0512526							FALSE	0.4	TRUE	3	20	1	80.8103				N
	G4	ZT13 MSOZ CYC	cyc	UNKNOWN	SYBR	None				28.1079	28.1576	0.210936							FALSE	0.4	TRUE	3	21	1	80.6612				N
	G5	ZT17 MSOZ CYC	cyc	UNKNOWN	SYBR	None				26.6553	26.6375	0.0354973							FALSE	0.4	TRUE	3	21	1	80.6594				N
	G6	ZT21 MSOZ CYC	cyc	UNKNOWN	SYBR	None				25.336	25.3343	0.0240147							FALSE	0.4	TRUE	3	19	1	80.6594				N
2º Ct replication of the condition Males with females	G7	ZT1 MCF CYC	cyc	UNKNOWN	SYBR	None				23.7335	23.8096	0.110285							FALSE	0.4	TRUE	3	18	1	80.8137				N
	G8	ZT5 MCF CYC	cyc	UNKNOWN	SYBR	None				24.4303	24.4403	0.0140548							FALSE	0.4	TRUE	3	18	1	80.8137				N
	G9	ZT9 MCF CYC	cyc	UNKNOWN	SYBR	None				25.5202	25.6389	0.102796							FALSE	0.4	TRUE	3	20	1	80.8089				N
	G10	ZT13 MCF CYC	cyc	UNKNOWN	SYBR	None				31.8053	32.0848	0.275138							FALSE	0.4	TRUE	3	26	1	80.6599				N
	G11	ZT17 MCF CYC	cyc	UNKNOWN	SYBR	None				26.4627	26.5266	0.0678164							FALSE	0.4	TRUE	3	20	1	80.6587				N
	G12	ZT21 MCF CYC	cyc	UNKNOWN	SYBR	None				25.2201	25.3088	0.192797							FALSE	0.4	TRUE	3	19	1	80.6587				N
3º Ct replication of the condition Solitary males	H1	ZT1 MSOZ CYC	cyc	UNKNOWN	SYBR	None				24.9206	24.7492	0.158467							FALSE	0.4	TRUE	3	19	1	80.9562				N
	H2	ZT5 MSOZ CYC	cyc	UNKNOWN	SYBR	None				24.4841	24.4434	0.0357655							FALSE	0.4	TRUE	3	19	1	80.9562				N
	H3	ZT9 MSOZ CYC	cyc	UNKNOWN	SYBR	None				25.9515	25.9134	0.0512526							FALSE	0.4	TRUE	3	20	1	80.8103				N
	H4	ZT13 MSOZ CYC	cyc	UNKNOWN	SYBR	None				27.9759	28.1576	0.210936							FALSE	0.4	TRUE	3	22	1	80.6612				N
	H5	ZT17 MSOZ CYC	cyc	UNKNOWN	SYBR	None				26.6607	26.6375	0.0354973							FALSE	0.4	TRUE	3	21	1	80.8085				N
	H6	ZT21 MSOZ CYC	cyc	UNKNOWN	SYBR	None				25.3575	25.3343	0.0240147							FALSE	0.4	TRUE	3	19	1	80.8085				N
3º Ct replication of the condition Males with females	H7	ZT1 MCF CYC	cyc	UNKNOWN	SYBR	None				23.936	23.8096	0.110285							FALSE	0.4	TRUE	3	18	1	80.9627				N
	H8	ZT5 MCF CYC	cyc	UNKNOWN	SYBR	None				24.4564	24.4403	0.0140548							FALSE	0.4	TRUE	3	18	1	80.9627				N
	H9	ZT9 MCF CYC	cyc	UNKNOWN	SYBR	None				25.6954	25.6389	0.102796							FALSE	0.4	TRUE	3	20	1	80.8089				N
	H10	ZT13 MCF CYC	cyc	UNKNOWN	SYBR	None				32.0938	32.0848	0.275138							FALSE	0.4	TRUE	3	26	1	80.6599				N
	H11	ZT17 MCF CYC	cyc	UNKNOWN	SYBR	None				26.5977	26.5266	0.0678164							FALSE	0.4	TRUE	3	20	1	80.6587				N
	H12	ZT21 MCF CYC	cyc	UNKNOWN	SYBR	None				25.5299	25.3088	0.192797							FALSE	0.4	TRUE	3	20	1	80.6587				N
Analysis Type		Singleplex
Endogenous Control		orco
RQ Min/Max Confidence Level		95.0
Reference Sample		ZT1 MSOZ ORCO

## Sheet: cry2 curve 1 - heads
Block Type		96well
Chemistry		SYBR_GREEN
Experiment File Name		D:\Applied Biosystems\StepOne Software v2.3\experiments\Jessica\SYBR\Cabecas\Expmol 4\SYBR jess cab cyc cry2 exp4 msoz mcf.eds
Experiment Run End Time		Not Started
Instrument Type		steponeplus
Passive Reference		ROX
Experiment 1 - cry2 - males with antennae
	Well	Sample Name	Target Name	Task	Reporter	Quencher	RQ	RQ Min	RQ Max	Cт	Cт Mean	Cт SD	ΔCт	ΔCт Mean	ΔCт SE	HK Control ΔCт Mean	HK Control ΔCт SE	ΔΔCт	Automatic Ct Threshold	Ct Threshold	Automatic Baseline	Baseline Start	Baseline End	Efficiency	Tm1	Tm2	Tm3	Comments	MTP
	E1	CTN CRY2	cry2	NTC	SYBR	None				Undetermined									FALSE	0.4	TRUE	3	35	1	66.2044	61.4351	75.2957		Y
	E2	CTN CRY2	cry2	NTC	SYBR	None				Undetermined									FALSE	0.4	TRUE	3	39	1	65.9063	61.2861	87.2189		Y
	E3	CTN CRY2	cry2	NTC	SYBR	None				Undetermined									FALSE	0.4	TRUE	3	39	1	65.0139	87.8137			Y
1º Ct replication of the condition Solitary males	F1	ZT1 MSOZ CRY2	cry2	UNKNOWN	SYBR	None				24.892	24.9821	0.195932							FALSE	0.4	TRUE	3	19	1	80.9592				N
	F2	ZT5 MSOZ CRY2	cry2	UNKNOWN	SYBR	None				25.6835	25.6624	0.0241977							FALSE	0.4	TRUE	3	20	1	80.8102				N
	F3	ZT9 MSOZ CRY2	cry2	UNKNOWN	SYBR	None				26.9471	27.1168	0.148758							FALSE	0.4	TRUE	3	22	1	80.6608				N
	F4	ZT13 MSOZ CRY2	cry2	UNKNOWN	SYBR	None				24.7284	24.8126	0.0817396							FALSE	0.4	TRUE	3	19	1	80.6608				N
	F5	ZT17 MSOZ CRY2	cry2	UNKNOWN	SYBR	None				25.2967	25.3121	0.0262982							FALSE	0.4	TRUE	3	20	1	80.6621				N
	F6	ZT21 MSOZ CRY2	cry2	UNKNOWN	SYBR	None				26.4217	26.3863	0.0445866							FALSE	0.4	TRUE	3	21	1	80.6621				N
1º Ct replication of the condition Males with females	F7	ZT1 MCF CRY2	cry2	UNKNOWN	SYBR	None				24.7716	24.8783	0.1095							FALSE	0.4	TRUE	3	19	1	80.8154				N
	F8	ZT5 MCF CRY2	cry2	UNKNOWN	SYBR	None				25.8306	25.8177	0.0272631							FALSE	0.4	TRUE	3	19	1	80.6664				N
	F9	ZT9 MCF CRY2	cry2	UNKNOWN	SYBR	None				26.9772	27.0653	0.170893							FALSE	0.4	TRUE	3	21	1	80.662				N
	F10	ZT13 MCF CRY2	cry2	UNKNOWN	SYBR	None				25.012	25.1603	0.138614							FALSE	0.4	TRUE	3	19	1	80.811				N
	F11	ZT17 MCF CRY2	cry2	UNKNOWN	SYBR	None				24.5561	24.5711	0.0536167							FALSE	0.4	TRUE	3	18	1	80.6601				N
	F12	ZT21 MCF CRY2	cry2	UNKNOWN	SYBR	None				24.3221	24.3834	0.0821635							FALSE	0.4	TRUE	3	18	1	80.8092				N
2º Ct replication of the condition Solitary males	G1	ZT1 MSOZ CRY2	cry2	UNKNOWN	SYBR	None				24.8475	24.9821	0.195932							FALSE	0.4	TRUE	3	19	1	80.8102				N
	G2	ZT5 MSOZ CRY2	cry2	UNKNOWN	SYBR	None				25.6678	25.6624	0.0241977							FALSE	0.4	TRUE	3	20	1	80.8102				N
	G3	ZT9 MSOZ CRY2	cry2	UNKNOWN	SYBR	None				27.1787	27.1168	0.148758							FALSE	0.4	TRUE	3	21	1	80.6608				N
	G4	ZT13 MSOZ CRY2	cry2	UNKNOWN	SYBR	None				24.8917	24.8126	0.0817396							FALSE	0.4	TRUE	3	19	1	80.8098				N
	G5	ZT17 MSOZ CRY2	cry2	UNKNOWN	SYBR	None				25.2971	25.3121	0.0262982							FALSE	0.4	TRUE	3	20	1	80.8112				N
	G6	ZT21 MSOZ CRY2	cry2	UNKNOWN	SYBR	None				26.401	26.3863	0.0445866							FALSE	0.4	TRUE	3	20	1	80.6621				N
2º Ct replication of the condition Males with females	G7	ZT1 MCF CRY2	cry2	UNKNOWN	SYBR	None				24.9904	24.8783	0.1095							FALSE	0.4	TRUE	3	19	1	80.8154				N
	G8	ZT5 MCF CRY2	cry2	UNKNOWN	SYBR	None				25.8362	25.8177	0.0272631							FALSE	0.4	TRUE	3	19	1	80.6664				N
	G9	ZT9 MCF CRY2	cry2	UNKNOWN	SYBR	None				26.9564	27.0653	0.170893							FALSE	0.4	TRUE	3	21	1	80.811				N
	G10	ZT13 MCF CRY2	cry2	UNKNOWN	SYBR	None				25.2866	25.1603	0.138614							FALSE	0.4	TRUE	3	19	1	80.811				N
	G11	ZT17 MCF CRY2	cry2	UNKNOWN	SYBR	None				24.5266	24.5711	0.0536167							FALSE	0.4	TRUE	3	19	1	80.6601				N
	G12	ZT21 MCF CRY2	cry2	UNKNOWN	SYBR	None				24.3514	24.3834	0.0821635							FALSE	0.4	TRUE	3	18	1	80.8092				N
3º Ct replication of the condition Solitary males	H1	ZT1 MSOZ CRY2	cry2	UNKNOWN	SYBR	None				25.2069	24.9821	0.195932							FALSE	0.4	TRUE	3	19	1	80.8102				N
	H2	ZT5 MSOZ CRY2	cry2	UNKNOWN	SYBR	None				25.636	25.6624	0.0241977							FALSE	0.4	TRUE	3	20	1	80.9592				N
	H3	ZT9 MSOZ CRY2	cry2	UNKNOWN	SYBR	None				27.2246	27.1168	0.148758							FALSE	0.4	TRUE	3	22	1	80.6608				N
	H4	ZT13 MSOZ CRY2	cry2	UNKNOWN	SYBR	None				24.8176	24.8126	0.0817396							FALSE	0.4	TRUE	3	19	1	80.8098				N
	H5	ZT17 MSOZ CRY2	cry2	UNKNOWN	SYBR	None				25.3424	25.3121	0.0262982							FALSE	0.4	TRUE	3	19	1	80.8112				N
	H6	ZT21 MSOZ CRY2	cry2	UNKNOWN	SYBR	None				26.3362	26.3863	0.0445866							FALSE	0.4	TRUE	3	20	1	80.6621				N
3º Ct replication of the condition Males with females	H7	ZT1 MCF CRY2	cry2	UNKNOWN	SYBR	None				24.8729	24.8783	0.1095							FALSE	0.4	TRUE	3	19	1	80.9645				N
	H8	ZT5 MCF CRY2	cry2	UNKNOWN	SYBR	None				25.7864	25.8177	0.0272631							FALSE	0.4	TRUE	3	20	1	80.8154				N
	H9	ZT9 MCF CRY2	cry2	UNKNOWN	SYBR	None				27.2623	27.0653	0.170893							FALSE	0.4	TRUE	3	21	1	80.811				N
	H10	ZT13 MCF CRY2	cry2	UNKNOWN	SYBR	None				25.1825	25.1603	0.138614							FALSE	0.4	TRUE	3	19	1	80.811				N
	H11	ZT17 MCF CRY2	cry2	UNKNOWN	SYBR	None				24.6306	24.5711	0.0536167							FALSE	0.4	TRUE	3	19	1	80.8092				N
	H12	ZT21 MCF CRY2	cry2	UNKNOWN	SYBR	None				24.4768	24.3834	0.0821635							FALSE	0.4	TRUE	3	19	1	80.9582				N
Analysis Type		Singleplex
Endogenous Control		cyc
RQ Min/Max Confidence Level		95.0
Reference Sample		ZT1 MSOZ CYC
Analysis Type		Singleplex
Endogenous Control		cyc
RQ Min/Max Confidence Level		95.0
Reference Sample		ZT1 MSOZ CYC

[truncated: 2 more sheets: cry2 curve 2 - heads, cry2 curve 3 - heads]
