# Supplementary material for: Males of Aedes aegypti show different clock gene expression profiles in the presence of conspecific females
Source: Parasit Vectors. 2022 Oct 18;15:374. doi: 10.1186/s13071-022-05529-8 (PMC9578191; doi:10.1186/s13071-022-05529-8)
Supplement: Supplementary file 3 — Additional file 3: Table S3. Sheets of raw gene expression data for the three genes in heads of males without antennae, in all conditions. Data of three experimental replicates are included. [file 13071_2022_5529_MOESM3_ESM.xlsx]

## Sheet: Rp49 curve 1 - heads
	Block Type	96well
	Chemistry	SYBR_GREEN
	Experiment File Name	D:\Users\INSTR-ADMIN\Desktop\Jess 2020\quar\SYBR rp cyc cab expmol7 nv 22jan20 jess.eds
	Experiment Run End Time	Not Started
	Instrument Type	steponeplus
	Passive Reference	ROX
Experiment 1 - Rp49 - males with ablated antennae
	Well	Sample Name	Target Name	Task	Reporter	Quencher	RQ	RQ Min	RQ Max	Cт	Cт Mean	Cт SD	ΔCт	ΔCт Mean	ΔCт SE	HK Control ΔCт Mean	HK Control ΔCт SE	ΔΔCт	Automatic Ct Threshold	Ct Threshold	Automatic Baseline	Baseline Start	Baseline End	Efficiency	Tm1	Tm2	Tm3	Comments	MTP
1º Ct replication of the condition Solitary males	A1	ZT1 MSOZ RP	rp	UNKNOWN	SYBR	None				18.8463	18.956	0.171004							FALSE	0.3	TRUE	3	14	1	84.0838				N
	A2	ZT5 MSOZ RP	rp	UNKNOWN	SYBR	None				19.1288	19.0664	0.179876							FALSE	0.3	TRUE	3	13	1	84.0838				N
	A3	ZT9 MSOZ RP	rp	UNKNOWN	SYBR	None				19.2869	19.1942	0.211013							FALSE	0.3	TRUE	3	14	1	83.9346				N
	A4	ZT13 MSOZ RP	rp	UNKNOWN	SYBR	None				18.8673	18.9185	0.0481974							FALSE	0.3	TRUE	3	14	1	83.9346				N
	A5	ZT17 MSOZ RP	rp	UNKNOWN	SYBR	None				19.4403	19.4002	0.224106							FALSE	0.3	TRUE	3	14	1	83.9339				N
	A6	ZT21 MSOZ RP	rp	UNKNOWN	SYBR	None				18.8887	18.8093	0.0781906							FALSE	0.3	TRUE	3	14	1	83.9339				N
1º Ct replication of the condition Males with females	A7	ZT1 MCF RP	rp	UNKNOWN	SYBR	None				18.8922	18.9001	0.0467312							FALSE	0.3	TRUE	3	14	1	84.0868				N
	A8	ZT5 MCF RP	rp	UNKNOWN	SYBR	None				19.1538	18.9097	0.211482							FALSE	0.3	TRUE	3	14	1	84.0868				N
	A9	ZT9 MCF RP	rp	UNKNOWN	SYBR	None				19.1353	19.2669	0.174324							FALSE	0.3	TRUE	3	14	1	83.9371				N
	A10	ZT13 MCF RP	rp	UNKNOWN	SYBR	None				19.2116	18.9392	0.236342							FALSE	0.3	TRUE	3	14	1	83.9371				N
	A11	ZT17 MCF RP	rp	UNKNOWN	SYBR	None				19.6719	19.525	0.152784							FALSE	0.3	TRUE	3	14	1	83.9362				N
	A12	ZT21 MCF RP	rp	UNKNOWN	SYBR	None				18.7055	19.0205	0.27455							FALSE	0.3	TRUE	3	13	1	84.0852				N
2º Ct replication of the condition Solitary males	B1	ZT1 MSOZ RP	rp	UNKNOWN	SYBR	None				18.8687	18.956	0.171004							FALSE	0.3	TRUE	3	13	1	84.0838				N
	B2	ZT5 MSOZ RP	rp	UNKNOWN	SYBR	None				18.8637	19.0664	0.179876							FALSE	0.3	TRUE	3	13	1	84.0838				N
	B3	ZT9 MSOZ RP	rp	UNKNOWN	SYBR	None				18.9527	19.1942	0.211013							FALSE	0.3	TRUE	3	13	1	83.9346				N
	B4	ZT13 MSOZ RP	rp	UNKNOWN	SYBR	None				18.9251	18.9185	0.0481974							FALSE	0.3	TRUE	3	14	1	83.9346				N
	B5	ZT17 MSOZ RP	rp	UNKNOWN	SYBR	None				19.1587	19.4002	0.224106							FALSE	0.3	TRUE	3	14	1	83.9339				N
	B6	ZT21 MSOZ RP	rp	UNKNOWN	SYBR	None				18.8069	18.8093	0.0781906							FALSE	0.3	TRUE	3	14	1	83.7848				N
2º Ct replication of the condition Males with females	B7	ZT1 MCF RP	rp	UNKNOWN	SYBR	None				18.9502	18.9001	0.0467312							FALSE	0.3	TRUE	3	14	1	83.9377				N
	B8	ZT5 MCF RP	rp	UNKNOWN	SYBR	None				18.795	18.9097	0.211482							FALSE	0.3	TRUE	3	14	1	84.0868				N
	B9	ZT9 MCF RP	rp	UNKNOWN	SYBR	None				19.4646	19.2669	0.174324							FALSE	0.3	TRUE	3	14	1	83.9371				N
	B10	ZT13 MCF RP	rp	UNKNOWN	SYBR	None				18.8173	18.9392	0.236342							FALSE	0.3	TRUE	3	13	1	83.9371				N
	B11	ZT17 MCF RP	rp	UNKNOWN	SYBR	None				19.367	19.525	0.152784							FALSE	0.3	TRUE	3	14	1	83.9362				N
	B12	ZT21 MCF RP	rp	UNKNOWN	SYBR	None				19.1469	19.0205	0.27455							FALSE	0.3	TRUE	3	14	1	83.9362				N
3º Ct replication of the condition Solitary males	C1	ZT1 MSOZ RP	rp	UNKNOWN	SYBR	None				19.1531	18.956	0.171004							FALSE	0.3	TRUE	3	14	1	83.9347				N
	C2	ZT5 MSOZ RP	rp	UNKNOWN	SYBR	None				19.2069	19.0664	0.179876							FALSE	0.3	TRUE	3	14	1	83.9347				N
	C3	ZT9 MSOZ RP	rp	UNKNOWN	SYBR	None				19.3431	19.1942	0.211013							FALSE	0.3	TRUE	3	14	1	83.9346				N
	C4	ZT13 MSOZ RP	rp	UNKNOWN	SYBR	None				18.963	18.9185	0.0481974							FALSE	0.3	TRUE	3	14	1	83.9346				N
	C5	ZT17 MSOZ RP	rp	UNKNOWN	SYBR	None				19.6015	19.4002	0.224106							FALSE	0.3	TRUE	3	14	1	83.9339				N
	C6	ZT21 MSOZ RP	rp	UNKNOWN	SYBR	None				18.7324	18.8093	0.0781906							FALSE	0.3	TRUE	3	13	1	83.7848				N
3º Ct replication of the condition Males with females	C7	ZT1 MCF RP	rp	UNKNOWN	SYBR	None				18.8577	18.9001	0.0467312							FALSE	0.3	TRUE	3	14	1	83.9377				N
	C8	ZT5 MCF RP	rp	UNKNOWN	SYBR	None				18.7804	18.9097	0.211482							FALSE	0.3	TRUE	3	13	1	83.9377				N
	C9	ZT9 MCF RP	rp	UNKNOWN	SYBR	None				19.2009	19.2669	0.174324							FALSE	0.3	TRUE	3	14	1	83.9371				N
	C10	ZT13 MCF RP	rp	UNKNOWN	SYBR	None				18.7886	18.9392	0.236342							FALSE	0.3	TRUE	3	13	1	83.9371				N
	C11	ZT17 MCF RP	rp	UNKNOWN	SYBR	None				19.5361	19.525	0.152784							FALSE	0.3	TRUE	3	14	1	83.9362				N
	C12	ZT21 MCF RP	rp	UNKNOWN	SYBR	None				19.2091	19.0205	0.27455							FALSE	0.3	TRUE	3	14	1	83.9362				N
	D2	CTN RP	rp	NTC	SYBR	None				Undetermined									FALSE	0.3	TRUE	3	38	1	61.4238	87.0653	74.0955		Y
	D3	CTN RP	rp	NTC	SYBR	None				Undetermined									FALSE	0.3	TRUE	3	39	1	61.4215	66.0434	88.1092		Y
	E11	CTN CYC	cyc	NTC	SYBR	None				Undetermined									FALSE	0.4	TRUE	3	39	1	61.4316				N
	E12	CTN CYC	cyc	NTC	SYBR	None				Undetermined									FALSE	0.4	TRUE	3	39	1	61.5806				N
	Analysis Type	Singleplex
	Endogenous Control	rp
	RQ Min/Max Confidence Level	95.0
	Reference Sample	ZT1 MSOZ RP

## Sheet: Rp49 curve 2 - heads
	Block Type	96well
	Chemistry	SYBR_GREEN
	Experiment File Name	D:\Users\INSTR-ADMIN\Desktop\Jess Excel 2020\SYBR cab rp fru expmol 8 25jan20 jess.eds
	Experiment Run End Time	Not Started
	Instrument Type	steponeplus
	Passive Reference	ROX
Experiment 2 - Rp49 - males with ablated antennae
	Well	Sample Name	Target Name	Task	Reporter	Quencher	RQ	RQ Min	RQ Max	Cт	Cт Mean	Cт SD	ΔCт	ΔCт Mean	ΔCт SE	HK Control ΔCт Mean	HK Control ΔCт SE	ΔΔCт	Automatic Ct Threshold	Ct Threshold	Automatic Baseline	Baseline Start	Baseline End	Efficiency	Tm1	Tm2	Tm3	Comments	MTP
1º Ct replication of the condition Solitary males	A1	ZT1 MSOZ RP	rp	UNKNOWN	SYBR	None				18.9603	18.9556	0.0416561							FALSE	0.3	TRUE	3	13	1	84.2239				N
	A2	ZT5 MSOZ RP	rp	UNKNOWN	SYBR	None				19.2128	19.2297	0.0391554							FALSE	0.3	TRUE	3	14	1	84.0747				N
	A3	ZT9 MSOZ RP	rp	UNKNOWN	SYBR	None				19.6023	19.4747	0.115111							FALSE	0.3	TRUE	3	13	1	83.9245				N
	A4	ZT13 MSOZ RP	rp	UNKNOWN	SYBR	None				19.0133	19.038	0.0515601							FALSE	0.3	TRUE	3	13	1	84.0738				N
	A5	ZT17 MSOZ RP	rp	UNKNOWN	SYBR	None				18.6824	18.6843	0.0462629							FALSE	0.3	TRUE	3	13	1	83.9264				N
	A6	ZT21 MSOZ RP	rp	UNKNOWN	SYBR	None				19.0057	18.9513	0.0569104							FALSE	0.3	TRUE	3	14	1	83.9264				N
1º Ct replication of the condition Males with females	A7	ZT1 MCF RP	rp	UNKNOWN	SYBR	None				18.9744	19.0207	0.105549							FALSE	0.3	TRUE	3	13	1	84.08				N
	A8	ZT5 MCF RP	rp	UNKNOWN	SYBR	None				18.8037	18.7996	0.020964							FALSE	0.3	TRUE	3	13	1	84.08				N
	A9	ZT9 MCF RP	rp	UNKNOWN	SYBR	None				18.7614	18.7432	0.0181326							FALSE	0.3	TRUE	3	13	1	84.0758				N
	A10	ZT13 MCF RP	rp	UNKNOWN	SYBR	None				19.5791	19.4872	0.0797099							FALSE	0.3	TRUE	3	14	1	83.9266				N
	A11	ZT17 MCF RP	rp	UNKNOWN	SYBR	None				19.1315	18.9935	0.120496							FALSE	0.3	TRUE	3	13	1	83.9248				N
	A12	ZT21 MCF RP	rp	UNKNOWN	SYBR	None				19.0205	18.8099	0.203589							FALSE	0.3	TRUE	3	14	1	83.9248				N
2º Ct replication of the condition Solitary males	B1	ZT1 MSOZ RP	rp	UNKNOWN	SYBR	None				18.9947	18.9556	0.0416561							FALSE	0.3	TRUE	3	13	1	84.0747				N
	B2	ZT5 MSOZ RP	rp	UNKNOWN	SYBR	None				19.2018	19.2297	0.0391554							FALSE	0.3	TRUE	3	13	1	84.0747				N
	B3	ZT9 MSOZ RP	rp	UNKNOWN	SYBR	None				19.3786	19.4747	0.115111							FALSE	0.3	TRUE	3	14	1	83.9245				N
	B4	ZT13 MSOZ RP	rp	UNKNOWN	SYBR	None				19.0973	19.038	0.0515601							FALSE	0.3	TRUE	3	13	1	84.0738				N
	B5	ZT17 MSOZ RP	rp	UNKNOWN	SYBR	None				18.639	18.6843	0.0462629							FALSE	0.3	TRUE	3	13	1	83.9264				N
	B6	ZT21 MSOZ RP	rp	UNKNOWN	SYBR	None				18.8922	18.9513	0.0569104							FALSE	0.3	TRUE	3	13	1	83.9264				N
2º Ct replication of the condition Males with females	B7	ZT1 MCF RP	rp	UNKNOWN	SYBR	None				18.9462	19.0207	0.105549							FALSE	0.3	TRUE	3	13	1	84.08				N
	B8	ZT5 MCF RP	rp	UNKNOWN	SYBR	None				18.8183	18.7996	0.020964							FALSE	0.3	TRUE	3	14	1	84.08				N
	B9	ZT9 MCF RP	rp	UNKNOWN	SYBR	None				18.7252	18.7432	0.0181326							FALSE	0.3	TRUE	3	13	1	84.0758				N
	B10	ZT13 MCF RP	rp	UNKNOWN	SYBR	None				19.4449	19.4872	0.0797099							FALSE	0.3	TRUE	3	14	1	84.0758				N
	B11	ZT17 MCF RP	rp	UNKNOWN	SYBR	None				18.9093	18.9935	0.120496							FALSE	0.3	TRUE	3	13	1	83.9248				N
	B12	ZT21 MCF RP	rp	UNKNOWN	SYBR	None				18.6142	18.8099	0.203589							FALSE	0.3	TRUE	3	13	1	83.7756				N
3º Ct replication of the condition Solitary males	C1	ZT1 MSOZ RP	rp	UNKNOWN	SYBR	None				18.9118	18.9556	0.0416561							FALSE	0.3	TRUE	3	13	1	84.0747				N
	C2	ZT5 MSOZ RP	rp	UNKNOWN	SYBR	None				19.2745	19.2297	0.0391554							FALSE	0.3	TRUE	3	14	1	83.9255				N
	C3	ZT9 MSOZ RP	rp	UNKNOWN	SYBR	None				19.4431	19.4747	0.115111							FALSE	0.3	TRUE	3	14	1	83.9245				N
	C4	ZT13 MSOZ RP	rp	UNKNOWN	SYBR	None				19.0035	19.038	0.0515601							FALSE	0.3	TRUE	3	13	1	84.0738				N
	C5	ZT17 MSOZ RP	rp	UNKNOWN	SYBR	None				18.7315	18.6843	0.0462629							FALSE	0.3	TRUE	3	13	1	83.9264				N
	C6	ZT21 MSOZ RP	rp	UNKNOWN	SYBR	None				18.9562	18.9513	0.0569104							FALSE	0.3	TRUE	3	13	1	83.7772				N
3º Ct replication of the condition Males with females	C7	ZT1 MCF RP	rp	UNKNOWN	SYBR	None				19.1414	19.0207	0.105549							FALSE	0.3	TRUE	3	13	1	83.9308				N
	C8	ZT5 MCF RP	rp	UNKNOWN	SYBR	None				18.7769	18.7996	0.020964							FALSE	0.3	TRUE	3	12	1	84.08				N
	C9	ZT9 MCF RP	rp	UNKNOWN	SYBR	None				18.7431	18.7432	0.0181326							FALSE	0.3	TRUE	3	13	1	83.9266				N
	C10	ZT13 MCF RP	rp	UNKNOWN	SYBR	None				19.4375	19.4872	0.0797099							FALSE	0.3	TRUE	3	13	1	83.9266				N
	C11	ZT17 MCF RP	rp	UNKNOWN	SYBR	None				18.9396	18.9935	0.120496							FALSE	0.3	TRUE	3	14	1	83.7756				N
	C12	ZT21 MCF RP	rp	UNKNOWN	SYBR	None				18.7949	18.8099	0.203589							FALSE	0.3	TRUE	3	13	1	83.7756				N
	D1	CTN RP	rp	NTC	SYBR	None				Undetermined									FALSE	0.3	TRUE	3	39	1	61.5434	67.8104	74.8234		Y
	D2	CTN RP	rp	NTC	SYBR	None				Undetermined									FALSE	0.3	TRUE	3	39	1	61.3942	65.8706	92.8783		Y
	D3	CTN RP	rp	NTC	SYBR	None				Undetermined									FALSE	0.3	TRUE	3	39	1	61.3885	66.7613	88.7004		Y
	Analysis Type	Singleplex
	Endogenous Control	fru
	RQ Min/Max Confidence Level	95.0
	Reference Sample	ZT1 MSOZ RP

## Sheet: Rp49 curve 3 - heads
	Block Type	96well
	Chemistry	SYBR_GREEN
	Experiment File Name	D:\Users\INSTR-ADMIN\Desktop\Jess 2020\SYBR cab rp per expmol9 30jan20 jess.eds
	Experiment Run End Time	Not Started
	Instrument Type	steponeplus
	Passive Reference	ROX
Experiment 3 - Rp49 - males with ablated antennae
	Well	Sample Name	Target Name	Task	Reporter	Quencher	RQ	RQ Min	RQ Max	Cт	Cт Mean	Cт SD	ΔCт	ΔCт Mean	ΔCт SE	HK Control ΔCт Mean	HK Control ΔCт SE	ΔΔCт	Automatic Ct Threshold	Ct Threshold	Automatic Baseline	Baseline Start	Baseline End	Efficiency	Tm1	Tm2	Tm3	Comments	MTP
1º Ct replication of the condition Solitary males	A1	ZT1 MSOZ RP	rp	UNKNOWN	SYBR	None				19.6087	19.5658	0.0507831							FALSE	0.3	TRUE	3	14	1	84.0635				N
	A2	ZT5 MSOZ RP	rp	UNKNOWN	SYBR	None				19.264	19.2435	0.106465							FALSE	0.3	TRUE	3	13	1	83.9143				N
	A3	ZT9 MSOZ RP	rp	UNKNOWN	SYBR	None				19.4495	19.4254	0.0385586							FALSE	0.3	TRUE	3	14	1	84.0619				N
	A4	ZT13 MSOZ RP	rp	UNKNOWN	SYBR	None				19.3283	19.4867	0.184456							FALSE	0.3	TRUE	3	14	1	83.9128				N
	A5	ZT17 MSOZ RP	rp	UNKNOWN	SYBR	None				19.1497	19.177	0.0238664							FALSE	0.3	TRUE	3	13	1	83.9169				N
	A6	ZT21 MSOZ RP	rp	UNKNOWN	SYBR	None				18.9163	18.8702	0.0535195							FALSE	0.3	TRUE	3	13	1	83.9169				N
1º Ct replication of the condition Males with females	A7	ZT1 MCF RP	rp	UNKNOWN	SYBR	None				19.4189	19.1866	0.212391							FALSE	0.3	TRUE	3	14	1	83.9219				N
	A8	ZT5 MCF RP	rp	UNKNOWN	SYBR	None				19.4502	19.3366	0.0993321							FALSE	0.3	TRUE	3	14	1	83.9219				N
	A9	ZT9 MCF RP	rp	UNKNOWN	SYBR	None				19.2884	19.3441	0.0668162							FALSE	0.3	TRUE	3	14	1	83.9155				N
	A10	ZT13 MCF RP	rp	UNKNOWN	SYBR	None				19.3274	19.3363	0.123913							FALSE	0.3	TRUE	3	14	1	83.9155				N
	A11	ZT17 MCF RP	rp	UNKNOWN	SYBR	None				19.4487	19.4609	0.0397456							FALSE	0.3	TRUE	3	14	1	83.7677				N
	A12	ZT21 MCF RP	rp	UNKNOWN	SYBR	None				19.5778	19.4592	0.102764							FALSE	0.3	TRUE	3	14	1	83.7677				N
2º Ct replication of the condition Solitary males	B1	ZT1 MSOZ RP	rp	UNKNOWN	SYBR	None				19.5097	19.5658	0.0507831							FALSE	0.3	TRUE	3	14	1	83.9143				N
	B2	ZT5 MSOZ RP	rp	UNKNOWN	SYBR	None				19.1283	19.2435	0.106465							FALSE	0.3	TRUE	3	13	1	83.9143				N
	B3	ZT9 MSOZ RP	rp	UNKNOWN	SYBR	None				19.3809	19.4254	0.0385586							FALSE	0.3	TRUE	3	14	1	83.9128				N
	B4	ZT13 MSOZ RP	rp	UNKNOWN	SYBR	None				19.6892	19.4867	0.184456							FALSE	0.3	TRUE	3	15	1	83.9128				N
	B5	ZT17 MSOZ RP	rp	UNKNOWN	SYBR	None				19.1872	19.177	0.0238664							FALSE	0.3	TRUE	3	13	1	83.7677				N
	B6	ZT21 MSOZ RP	rp	UNKNOWN	SYBR	None				18.8829	18.8702	0.0535195							FALSE	0.3	TRUE	3	14	1	83.9169				N
2º Ct replication of the condition Males with females	B7	ZT1 MCF RP	rp	UNKNOWN	SYBR	None				19.1384	19.1866	0.212391							FALSE	0.3	TRUE	3	14	1	83.9219				N
	B8	ZT5 MCF RP	rp	UNKNOWN	SYBR	None				19.2657	19.3366	0.0993321							FALSE	0.3	TRUE	3	13	1	83.9219				N
	B9	ZT9 MCF RP	rp	UNKNOWN	SYBR	None				19.3258	19.3441	0.0668162							FALSE	0.3	TRUE	3	14	1	83.9155				N
	B10	ZT13 MCF RP	rp	UNKNOWN	SYBR	None				19.4644	19.3363	0.123913							FALSE	0.3	TRUE	3	14	1	83.9155				N
	B11	ZT17 MCF RP	rp	UNKNOWN	SYBR	None				19.5053	19.4609	0.0397456							FALSE	0.3	TRUE	3	14	1	83.7677				N
	B12	ZT21 MCF RP	rp	UNKNOWN	SYBR	None				19.4014	19.4592	0.102764							FALSE	0.3	TRUE	3	14	1	83.7677				N
3º Ct replication of the condition Solitary males	C1	ZT1 MSOZ RP	rp	UNKNOWN	SYBR	None				19.579	19.5658	0.0507831							FALSE	0.3	TRUE	3	14	1	83.9143				N
	C2	ZT5 MSOZ RP	rp	UNKNOWN	SYBR	None				19.3383	19.2435	0.106465							FALSE	0.3	TRUE	3	14	1	83.9143				N
	C3	ZT9 MSOZ RP	rp	UNKNOWN	SYBR	None				19.4457	19.4254	0.0385586							FALSE	0.3	TRUE	3	13	1	83.9128				N
	C4	ZT13 MSOZ RP	rp	UNKNOWN	SYBR	None				19.4426	19.4867	0.184456							FALSE	0.3	TRUE	3	14	1	83.9128				N
	C5	ZT17 MSOZ RP	rp	UNKNOWN	SYBR	None				19.194	19.177	0.0238664							FALSE	0.3	TRUE	3	14	1	83.7677				N
	C6	ZT21 MSOZ RP	rp	UNKNOWN	SYBR	None				18.8115	18.8702	0.0535195							FALSE	0.3	TRUE	3	13	1	83.7677				N
3º Ct replication of the condition Males with females	C7	ZT1 MCF RP	rp	UNKNOWN	SYBR	None				19.0024	19.1866	0.212391							FALSE	0.3	TRUE	3	13	1	83.9219				N
	C8	ZT5 MCF RP	rp	UNKNOWN	SYBR	None				19.2941	19.3366	0.0993321							FALSE	0.3	TRUE	3	14	1	83.9219				N
	C9	ZT9 MCF RP	rp	UNKNOWN	SYBR	None				19.4182	19.3441	0.0668162							FALSE	0.3	TRUE	3	13	1	83.9155				N
	C10	ZT13 MCF RP	rp	UNKNOWN	SYBR	None				19.217	19.3363	0.123913							FALSE	0.3	TRUE	3	14	1	83.9155				N
	C11	ZT17 MCF RP	rp	UNKNOWN	SYBR	None				19.4287	19.4609	0.0397456							FALSE	0.3	TRUE	3	14	1	83.7677				N
	C12	ZT21 MCF RP	rp	UNKNOWN	SYBR	None				19.3983	19.4592	0.102764							FALSE	0.3	TRUE	3	14	1	83.7677				N
	D1	CTN RP	rp	NTC	SYBR	None				Undetermined									FALSE	0.3	TRUE	3	39	1	67.5087	61.5431			Y
	D2	CTN RP	rp	NTC	SYBR	None				Undetermined									FALSE	0.3	TRUE	3	39	1	61.5431	66.0173	88.2394		Y
	D3	CTN RP	rp	NTC	SYBR	None				Undetermined									FALSE	0.3	TRUE	3	39	1	66.6099	61.5384			Y
	Analysis Type	Singleplex
	Endogenous Control	per
	RQ Min/Max Confidence Level	95.0
	Reference Sample	ZT1 MSOZ RP

## Sheet: period curve 1 - heads
	Block Type	96well
	Chemistry	SYBR_GREEN
	Experiment File Name	D:\Users\INSTR-ADMIN\Desktop\Jess 2020\Cabecas\Expmol7\SYBR cab per cry2 expmol7 21jan20 jess.eds
	Experiment Run End Time	Not Started
	Instrument Type	steponeplus
	Passive Reference	ROX
Experiment 1 - period - males with ablated antennae
	Well	Sample Name	Target Name	Task	Reporter	Quencher	RQ	RQ Min	RQ Max	Cт	Cт Mean	Cт SD	ΔCт	ΔCт Mean	ΔCт SE	HK Control ΔCт Mean	HK Control ΔCт SE	ΔΔCт	Automatic Ct Threshold	Ct Threshold	Automatic Baseline	Baseline Start	Baseline End	Efficiency	Tm1	Tm2	Tm3	Comments	MTP
1º Ct replication of the condition Solitary males	A1	ZT1 MSOZ PER	per	UNKNOWN	SYBR	None				23.5983	23.4036	0.198952							FALSE	0.4	TRUE	3	17	1	80.3367				N
	A2	ZT5 MSOZ PER	per	UNKNOWN	SYBR	None				25.3721	25.3573	0.153724							FALSE	0.4	TRUE	3	20	1	80.1874				N
	A3	ZT9 MSOZ PER	per	UNKNOWN	SYBR	None				23.8612	23.856	0.0419534							FALSE	0.4	TRUE	3	18	1	80.1863				N
	A4	ZT13 MSOZ PER	per	UNKNOWN	SYBR	None				20.7614	20.8205	0.0714314							FALSE	0.4	TRUE	3	15	1	80.3356				N
	A5	ZT17 MSOZ PER	per	UNKNOWN	SYBR	None				20.4217	20.4323	0.0318929							FALSE	0.4	TRUE	3	14	1	80.1877				N
	A6	ZT21 MSOZ PER	per	UNKNOWN	SYBR	None				20.8371	20.8384	0.00383688							FALSE	0.4	TRUE	3	15	1	80.1877				N
1º Ct replication of the condition Males with females	A7	ZT1 MCF PER	per	UNKNOWN	SYBR	None				23.2404	23.3495	0.130131							FALSE	0.4	TRUE	3	17	1	80.1909				N
	A8	ZT5 MCF PER	per	UNKNOWN	SYBR	None				25.3101	25.4011	0.117879							FALSE	0.4	TRUE	3	19	1	80.1909				N
	A9	ZT9 MCF PER	per	UNKNOWN	SYBR	None				23.8941	23.8898	0.0633178							FALSE	0.4	TRUE	3	18	1	80.1888				N
	A10	ZT13 MCF PER	per	UNKNOWN	SYBR	None				21.2004	21.1799	0.0177829							FALSE	0.4	TRUE	3	15	1	80.1888				N
	A11	ZT17 MCF PER	per	UNKNOWN	SYBR	None				20.5071	20.4733	0.0702252							FALSE	0.4	TRUE	3	14	1	80.1878				N
	A12	ZT21 MCF PER	per	UNKNOWN	SYBR	None				20.9291	20.87	0.0544951							FALSE	0.4	TRUE	3	15	1	80.1878				N
2º Ct replication of the condition Solitary males	B1	ZT1 MSOZ PER	per	UNKNOWN	SYBR	None				23.2006	23.4036	0.198952							FALSE	0.4	TRUE	3	17	1	80.3367				N
	B2	ZT5 MSOZ PER	per	UNKNOWN	SYBR	None				25.1966	25.3573	0.153724							FALSE	0.4	TRUE	3	19	1	80.1874				N
	B3	ZT9 MSOZ PER	per	UNKNOWN	SYBR	None				23.8951	23.856	0.0419534							FALSE	0.4	TRUE	3	18	1	80.1863				N
	B4	ZT13 MSOZ PER	per	UNKNOWN	SYBR	None				20.8002	20.8205	0.0714314							FALSE	0.4	TRUE	3	15	1	80.3356				N
	B5	ZT17 MSOZ PER	per	UNKNOWN	SYBR	None				20.4681	20.4323	0.0318929							FALSE	0.4	TRUE	3	15	1	80.1877				N
	B6	ZT21 MSOZ PER	per	UNKNOWN	SYBR	None				20.8353	20.8384	0.00383688							FALSE	0.4	TRUE	3	15	1	80.1877				N
2º Ct replication of the condition Males with females	B7	ZT1 MCF PER	per	UNKNOWN	SYBR	None				23.4935	23.3495	0.130131							FALSE	0.4	TRUE	3	18	1	80.1909				N
	B8	ZT5 MCF PER	per	UNKNOWN	SYBR	None				25.3588	25.4011	0.117879							FALSE	0.4	TRUE	3	19	1	80.1909				N
	B9	ZT9 MCF PER	per	UNKNOWN	SYBR	None				23.9509	23.8898	0.0633178							FALSE	0.4	TRUE	3	18	1	80.1888				N
	B10	ZT13 MCF PER	per	UNKNOWN	SYBR	None				21.1705	21.1799	0.0177829							FALSE	0.4	TRUE	3	15	1	80.1888				N
	B11	ZT17 MCF PER	per	UNKNOWN	SYBR	None				20.3925	20.4733	0.0702252							FALSE	0.4	TRUE	3	14	1	80.0385				N
	B12	ZT21 MCF PER	per	UNKNOWN	SYBR	None				20.8218	20.87	0.0544951							FALSE	0.4	TRUE	3	15	1	80.1878				N
3º Ct replication of the condition Solitary males	C1	ZT1 MSOZ PER	per	UNKNOWN	SYBR	None				23.4118	23.4036	0.198952							FALSE	0.4	TRUE	3	17	1	80.1874				N
	C2	ZT5 MSOZ PER	per	UNKNOWN	SYBR	None				25.503	25.3573	0.153724							FALSE	0.4	TRUE	3	20	1	80.1874				N
	C3	ZT9 MSOZ PER	per	UNKNOWN	SYBR	None				23.8117	23.856	0.0419534							FALSE	0.4	TRUE	3	18	1	80.1863				N
	C4	ZT13 MSOZ PER	per	UNKNOWN	SYBR	None				20.8999	20.8205	0.0714314							FALSE	0.4	TRUE	3	15	1	80.1863				N
	C5	ZT17 MSOZ PER	per	UNKNOWN	SYBR	None				20.407	20.4323	0.0318929							FALSE	0.4	TRUE	3	15	1	80.1877				N
	C6	ZT21 MSOZ PER	per	UNKNOWN	SYBR	None				20.8427	20.8384	0.00383688							FALSE	0.4	TRUE	3	15	1	80.0384				N
3º Ct replication of the condition Males with females	C7	ZT1 MCF PER	per	UNKNOWN	SYBR	None				23.3146	23.3495	0.130131							FALSE	0.4	TRUE	3	17	1	80.1909				N
	C8	ZT5 MCF PER	per	UNKNOWN	SYBR	None				25.5343	25.4011	0.117879							FALSE	0.4	TRUE	3	20	1	80.0416				N
	C9	ZT9 MCF PER	per	UNKNOWN	SYBR	None				23.8245	23.8898	0.0633178							FALSE	0.4	TRUE	3	18	1	80.1888				N
	C10	ZT13 MCF PER	per	UNKNOWN	SYBR	None				21.1687	21.1799	0.0177829							FALSE	0.4	TRUE	3	15	1	80.1888				N
	C11	ZT17 MCF PER	per	UNKNOWN	SYBR	None				20.5202	20.4733	0.0702252							FALSE	0.4	TRUE	3	15	1	80.0385				N
	C12	ZT21 MCF PER	per	UNKNOWN	SYBR	None				20.8591	20.87	0.0544951							FALSE	0.4	TRUE	3	15	1	80.0385				N
	D1	CTN PER	per	NTC	SYBR	None				Undetermined									FALSE	0.4	TRUE	3	39	1	61.5315				N
	Analysis Type	Singleplex
	Endogenous Control	per
	RQ Min/Max Confidence Level	95.0
	Reference Sample	ZT1 MSOZ PER

## Sheet: period curve 2 - heads
	Block Type	96well
	Chemistry	SYBR_GREEN
	Experiment File Name	D:\Users\INSTR-ADMIN\Desktop\Jess 2020\SYBR cab per orco expmol8 27jan2020.eds
	Experiment Run End Time	Not Started
	Instrument Type	steponeplus
	Passive Reference	ROX
Experiment 2 - period - males with ablated antennae
	Well	Sample Name	Target Name	Task	Reporter	Quencher	RQ	RQ Min	RQ Max	Cт	Cт Mean	Cт SD	ΔCт	ΔCт Mean	ΔCт SE	HK Control ΔCт Mean	HK Control ΔCт SE	ΔΔCт	Automatic Ct Threshold	Ct Threshold	Automatic Baseline	Baseline Start	Baseline End	Efficiency	Tm1	Tm2	Tm3	Comments	MTP
1º Ct replication of the condition Solitary males	A1	ZT1 MSOZ PER	per	UNKNOWN	SYBR	None				23.3209	23.39	0.135837							FALSE	0.4	TRUE	3	17	1	80.4953				N
	A2	ZT5 MSOZ PER	per	UNKNOWN	SYBR	None				25.6128	25.6124	0.021468							FALSE	0.4	TRUE	3	19	1	80.3461				N
	A3	ZT9 MSOZ PER	per	UNKNOWN	SYBR	None				24.7963	24.8441	0.0415012							FALSE	0.4	TRUE	3	19	1	80.1964				N
	A4	ZT13 MSOZ PER	per	UNKNOWN	SYBR	None				21.4804	21.4909	0.0117684							FALSE	0.4	TRUE	3	16	1	80.3457				N
	A5	ZT17 MSOZ PER	per	UNKNOWN	SYBR	None				20.1751	20.1915	0.0170789							FALSE	0.4	TRUE	3	14	1	80.3479				N
	A6	ZT21 MSOZ PER	per	UNKNOWN	SYBR	None				21.2431	21.1992	0.0438471							FALSE	0.4	TRUE	3	15	1	80.1987				N
1º Ct replication of the condition Males with females	A7	ZT1 MCF PER	per	UNKNOWN	SYBR	None				23.1293	23.1748	0.067985							FALSE	0.4	TRUE	3	17	1	80.3491				N
	A8	ZT5 MCF PER	per	UNKNOWN	SYBR	None				25.5202	25.5842	0.0558683							FALSE	0.4	TRUE	3	19	1	80.3491				N
	A9	ZT9 MCF PER	per	UNKNOWN	SYBR	None				23.9871	24.0649	0.103374							FALSE	0.4	TRUE	3	18	1	80.3514				N
	A10	ZT13 MCF PER	per	UNKNOWN	SYBR	None				21.7777	21.713	0.097919							FALSE	0.4	TRUE	3	16	1	80.3514				N
	A11	ZT17 MCF PER	per	UNKNOWN	SYBR	None				20.5733	20.5362	0.0497573							FALSE	0.4	TRUE	3	15	1	80.1975				N
	A12	ZT21 MCF PER	per	UNKNOWN	SYBR	None				20.8526	20.8891	0.0542448							FALSE	0.4	TRUE	3	14	1	80.3467				N
2º Ct replication of the condition Solitary males	B1	ZT1 MSOZ PER	per	UNKNOWN	SYBR	None				23.3027	23.39	0.135837							FALSE	0.4	TRUE	3	17	1	80.3461				N
	B2	ZT5 MSOZ PER	per	UNKNOWN	SYBR	None				25.5908	25.6124	0.021468							FALSE	0.4	TRUE	3	20	1	80.1969				N
	B3	ZT9 MSOZ PER	per	UNKNOWN	SYBR	None				24.8649	24.8441	0.0415012							FALSE	0.4	TRUE	3	19	1	80.1964				N
	B4	ZT13 MSOZ PER	per	UNKNOWN	SYBR	None				21.4885	21.4909	0.0117684							FALSE	0.4	TRUE	3	16	1	80.3457				N
	B5	ZT17 MSOZ PER	per	UNKNOWN	SYBR	None				20.1903	20.1915	0.0170789							FALSE	0.4	TRUE	3	14	1	80.1987				N
	B6	ZT21 MSOZ PER	per	UNKNOWN	SYBR	None				21.1554	21.1992	0.0438471							FALSE	0.4	TRUE	3	15	1	80.1987				N
2º Ct replication of the condition Males with females	B7	ZT1 MCF PER	per	UNKNOWN	SYBR	None				23.2529	23.1748	0.067985							FALSE	0.4	TRUE	3	18	1	80.3491				N
	B8	ZT5 MCF PER	per	UNKNOWN	SYBR	None				25.6087	25.5842	0.0558683							FALSE	0.4	TRUE	3	20	1	80.2				N
	B9	ZT9 MCF PER	per	UNKNOWN	SYBR	None				24.0253	24.0649	0.103374							FALSE	0.4	TRUE	3	18	1	80.2022				N
	B10	ZT13 MCF PER	per	UNKNOWN	SYBR	None				21.761	21.713	0.097919							FALSE	0.4	TRUE	3	16	1	80.3514				N
	B11	ZT17 MCF PER	per	UNKNOWN	SYBR	None				20.4797	20.5362	0.0497573							FALSE	0.4	TRUE	3	14	1	80.1975				N
	B12	ZT21 MCF PER	per	UNKNOWN	SYBR	None				20.8633	20.8891	0.0542448							FALSE	0.4	TRUE	3	15	1	80.1975				N
3º Ct replication of the condition Solitary males	C1	ZT1 MSOZ PER	per	UNKNOWN	SYBR	None				23.5465	23.39	0.135837							FALSE	0.4	TRUE	3	17	1	80.3461				N
	C2	ZT5 MSOZ PER	per	UNKNOWN	SYBR	None				25.6337	25.6124	0.021468							FALSE	0.4	TRUE	3	20	1	80.1969				N
	C3	ZT9 MSOZ PER	per	UNKNOWN	SYBR	None				24.8711	24.8441	0.0415012							FALSE	0.4	TRUE	3	19	1	80.1964				N
	C4	ZT13 MSOZ PER	per	UNKNOWN	SYBR	None				21.5036	21.4909	0.0117684							FALSE	0.4	TRUE	3	15	1	80.1964				N
	C5	ZT17 MSOZ PER	per	UNKNOWN	SYBR	None				20.2092	20.1915	0.0170789							FALSE	0.4	TRUE	3	14	1	80.1987				N
	C6	ZT21 MSOZ PER	per	UNKNOWN	SYBR	None				21.1993	21.1992	0.0438471							FALSE	0.4	TRUE	3	15	1	80.1987				N
3º Ct replication of the condition Males with females	C7	ZT1 MCF PER	per	UNKNOWN	SYBR	None				23.1421	23.1748	0.067985							FALSE	0.4	TRUE	3	17	1	80.2				N
	C8	ZT5 MCF PER	per	UNKNOWN	SYBR	None				25.6236	25.5842	0.0558683							FALSE	0.4	TRUE	3	20	1	80.2				N
	C9	ZT9 MCF PER	per	UNKNOWN	SYBR	None				24.1822	24.0649	0.103374							FALSE	0.4	TRUE	3	18	1	80.2022				N
	C10	ZT13 MCF PER	per	UNKNOWN	SYBR	None				21.6004	21.713	0.097919							FALSE	0.4	TRUE	3	16	1	80.2022				N
	C11	ZT17 MCF PER	per	UNKNOWN	SYBR	None				20.5556	20.5362	0.0497573							FALSE	0.4	TRUE	3	15	1	80.0483				N
	C12	ZT21 MCF PER	per	UNKNOWN	SYBR	None				20.9514	20.8891	0.0542448							FALSE	0.4	TRUE	3	15	1	80.1975				N
	D2	CTN PER	per	NTC	SYBR	None				39.0662	39.0662								FALSE	0.4	TRUE	3	33	1	73.1848				N
	Analysis Type	Singleplex
	Endogenous Control	orco
	RQ Min/Max Confidence Level	95.0
	Reference Sample	ZT1 MSOZ PER

## Sheet: period curve 3 - heads
	Block Type	96well
	Chemistry	SYBR_GREEN
	Experiment File Name	D:\Users\INSTR-ADMIN\Desktop\Jess 2020\SYBR cab rp per expmol9 30jan20 jess.eds
	Experiment Run End Time	Not Started
	Instrument Type	steponeplus
	Passive Reference	ROX
Experiment 3 - period - males with ablated antennae
	Well	Sample Name	Target Name	Task	Reporter	Quencher	RQ	RQ Min	RQ Max	Cт	Cт Mean	Cт SD	ΔCт	ΔCт Mean	ΔCт SE	HK Control ΔCт Mean	HK Control ΔCт SE	ΔΔCт	Automatic Ct Threshold	Ct Threshold	Automatic Baseline	Baseline Start	Baseline End	Efficiency	Tm1	Tm2	Tm3	Comments	MTP
	E12	CTN PER	per	NTC	SYBR	None				Undetermined									FALSE	0.4	TRUE	3	34	1	79.7395	61.5382	67.3567		Y
1º Ct replication of the condition Solitary males	F1	ZT1 MSOZ PER	per	UNKNOWN	SYBR	None				23.9351	24.1219	0.175444							FALSE	0.4	TRUE	3	18	1	80.3349				N
	F2	ZT5 MSOZ PER	per	UNKNOWN	SYBR	None				25.5388	25.5324	0.0623561							FALSE	0.4	TRUE	3	19	1	80.1858				N
	F3	ZT9 MSOZ PER	per	UNKNOWN	SYBR	None				24.4728	24.6404	0.147041							FALSE	0.4	TRUE	3	18	1	80.1837				N
	F4	ZT13 MSOZ PER	per	UNKNOWN	SYBR	None				21.7401	21.8287	0.0824732							FALSE	0.4	TRUE	3	16	1	80.1837				N
	F5	ZT17 MSOZ PER	per	UNKNOWN	SYBR	None				20.5939	20.6439	0.0879991							FALSE	0.4	TRUE	3	15	1	80.1876				N
	F6	ZT21 MSOZ PER	per	UNKNOWN	SYBR	None				20.8772	20.9211	0.0476179							FALSE	0.4	TRUE	3	15	1	80.1876				N
1º Ct replication of the condition Males with females	F7	ZT1 MCF PER	per	UNKNOWN	SYBR	None				23.344	23.4274	0.0727777							FALSE	0.4	TRUE	3	18	1	80.3418				N
	F8	ZT5 MCF PER	per	UNKNOWN	SYBR	None				25.2295	25.3803	0.139034							FALSE	0.4	TRUE	3	19	1	80.3418				N
	F9	ZT9 MCF PER	per	UNKNOWN	SYBR	None				24.1583	24.2917	0.121959							FALSE	0.4	TRUE	3	18	1	80.1865				N
	F10	ZT13 MCF PER	per	UNKNOWN	SYBR	None				21.3793	21.4921	0.122063							FALSE	0.4	TRUE	3	16	1	80.3357				N
	F11	ZT17 MCF PER	per	UNKNOWN	SYBR	None				20.5658	20.6393	0.106826							FALSE	0.4	TRUE	3	15	1	80.1871				N
	F12	ZT21 MCF PER	per	UNKNOWN	SYBR	None				21.2835	21.3823	0.0910032							FALSE	0.4	TRUE	3	16	1	80.1871				N
2º Ct replication of the condition Solitary males	G1	ZT1 MSOZ PER	per	UNKNOWN	SYBR	None				24.1475	24.1219	0.175444							FALSE	0.4	TRUE	3	18	1	80.3349				N
	G2	ZT5 MSOZ PER	per	UNKNOWN	SYBR	None				25.5913	25.5324	0.0623561							FALSE	0.4	TRUE	3	20	1	80.1858				N
	G3	ZT9 MSOZ PER	per	UNKNOWN	SYBR	None				24.7481	24.6404	0.147041							FALSE	0.4	TRUE	3	19	1	80.1837				N
	G4	ZT13 MSOZ PER	per	UNKNOWN	SYBR	None				21.8427	21.8287	0.0824732							FALSE	0.4	TRUE	3	15	1	80.1837				N
	G5	ZT17 MSOZ PER	per	UNKNOWN	SYBR	None				20.5923	20.6439	0.0879991							FALSE	0.4	TRUE	3	14	1	80.3368				N
	G6	ZT21 MSOZ PER	per	UNKNOWN	SYBR	None				20.9145	20.9211	0.0476179							FALSE	0.4	TRUE	3	15	1	80.1876				N
2º Ct replication of the condition Males with females	G7	ZT1 MCF PER	per	UNKNOWN	SYBR	None				23.4598	23.4274	0.0727777							FALSE	0.4	TRUE	3	17	1	80.3418				N
	G8	ZT5 MCF PER	per	UNKNOWN	SYBR	None				25.4081	25.3803	0.139034							FALSE	0.4	TRUE	3	20	1	80.3418				N
	G9	ZT9 MCF PER	per	UNKNOWN	SYBR	None				24.3194	24.2917	0.121959							FALSE	0.4	TRUE	3	18	1	80.3357				N
	G10	ZT13 MCF PER	per	UNKNOWN	SYBR	None				21.4753	21.4921	0.122063							FALSE	0.4	TRUE	3	15	1	80.3357				N
	G11	ZT17 MCF PER	per	UNKNOWN	SYBR	None				20.5902	20.6393	0.106826							FALSE	0.4	TRUE	3	14	1	80.1871				N
	G12	ZT21 MCF PER	per	UNKNOWN	SYBR	None				21.4626	21.3823	0.0910032							FALSE	0.4	TRUE	3	16	1	80.1871				N
3º Ct replication of the condition Solitary males	H1	ZT1 MSOZ PER	per	UNKNOWN	SYBR	None				24.2832	24.1219	0.175444							FALSE	0.4	TRUE	3	18	1	80.3349				N
	H2	ZT5 MSOZ PER	per	UNKNOWN	SYBR	None				25.4671	25.5324	0.0623561							FALSE	0.4	TRUE	3	20	1	80.3349				N
	H3	ZT9 MSOZ PER	per	UNKNOWN	SYBR	None				24.7001	24.6404	0.147041							FALSE	0.4	TRUE	3	18	1	80.1837				N
	H4	ZT13 MSOZ PER	per	UNKNOWN	SYBR	None				21.9032	21.8287	0.0824732							FALSE	0.4	TRUE	3	16	1	80.3329				N
	H5	ZT17 MSOZ PER	per	UNKNOWN	SYBR	None				20.7455	20.6439	0.0879991							FALSE	0.4	TRUE	3	15	1	80.3368				N
	H6	ZT21 MSOZ PER	per	UNKNOWN	SYBR	None				20.9717	20.9211	0.0476179							FALSE	0.4	TRUE	3	15	1	80.3368				N
3º Ct replication of the condition Males with females	H7	ZT1 MCF PER	per	UNKNOWN	SYBR	None				23.4783	23.4274	0.0727777							FALSE	0.4	TRUE	3	18	1	80.3418				N
	H8	ZT5 MCF PER	per	UNKNOWN	SYBR	None				25.5033	25.3803	0.139034							FALSE	0.4	TRUE	3	20	1	80.3418				N
	H9	ZT9 MCF PER	per	UNKNOWN	SYBR	None				24.3974	24.2917	0.121959							FALSE	0.4	TRUE	3	18	1	80.3357				N
	H10	ZT13 MCF PER	per	UNKNOWN	SYBR	None				21.6217	21.4921	0.122063							FALSE	0.4	TRUE	3	16	1	80.3357				N
	H11	ZT17 MCF PER	per	UNKNOWN	SYBR	None				20.7618	20.6393	0.106826							FALSE	0.4	TRUE	3	15	1	80.3363				N
	H12	ZT21 MCF PER	per	UNKNOWN	SYBR	None				21.4009	21.3823	0.0910032							FALSE	0.4	TRUE	3	15	1	80.3363				N
	Analysis Type	Singleplex
	Endogenous Control	per
	RQ Min/Max Confidence Level	95.0
	Reference Sample	ZT1 MSOZ RP

## Sheet: cycle curve 1 - heads
	Block Type	96well
	Chemistry	SYBR_GREEN
	Experiment File Name	D:\Users\INSTR-ADMIN\Desktop\Jess 2020\quar\SYBR rp cyc cab expmol7 nv 22jan20 jess.eds
	Experiment Run End Time	Not Started
	Instrument Type	steponeplus
	Passive Reference	ROX
Experiment 1 - cycle - males with ablated antennae
	Well	Sample Name	Target Name	Task	Reporter	Quencher	RQ	RQ Min	RQ Max	Cт	Cт Mean	Cт SD	ΔCт	ΔCт Mean	ΔCт SE	HK Control ΔCт Mean	HK Control ΔCт SE	ΔΔCт	Automatic Ct Threshold	Ct Threshold	Automatic Baseline	Baseline Start	Baseline End	Efficiency	Tm1	Tm2	Tm3	Comments	MTP
	E11	CTN CYC	cyc	NTC	SYBR	None				Undetermined									FALSE	0.4	TRUE	3	39	1	61.4316				N
	E12	CTN CYC	cyc	NTC	SYBR	None				Undetermined									FALSE	0.4	TRUE	3	39	1	61.5806				N
1º Ct replication of the condition Solitary males	F1	ZT1 MSOZ CYC	cyc	UNKNOWN	SYBR	None				23.9407	24.0868	0.140987							FALSE	0.4	TRUE	3	18	1	81.1022				N
	F2	ZT5 MSOZ CYC	cyc	UNKNOWN	SYBR	None				23.908	24.1658	0.225396							FALSE	0.4	TRUE	3	18	1	81.1022				N
	F3	ZT9 MSOZ CYC	cyc	UNKNOWN	SYBR	None				25.5489	25.5682	0.122327							FALSE	0.4	TRUE	3	20	1	80.9527				N
	F4	ZT13 MSOZ CYC	cyc	UNKNOWN	SYBR	None				27.306	27.4879	0.188491							FALSE	0.4	TRUE	3	21	1	80.9527				N
	F5	ZT17 MSOZ CYC	cyc	UNKNOWN	SYBR	None				26.006	26.2111	0.19138							FALSE	0.4	TRUE	3	20	1	80.952				N
	F6	ZT21 MSOZ CYC	cyc	UNKNOWN	SYBR	None				24.6223	24.8096	0.169524							FALSE	0.4	TRUE	3	19	1	80.952				N
1º Ct replication of the condition Males with females	F7	ZT1 MCF CYC	cyc	UNKNOWN	SYBR	None				23.769	23.8085	0.0771972							FALSE	0.4	TRUE	3	18	1	81.1045				N
	F8	ZT5 MCF CYC	cyc	UNKNOWN	SYBR	None				24.2362	24.1288	0.113414							FALSE	0.4	TRUE	3	18	1	81.1045				N
	F9	ZT9 MCF CYC	cyc	UNKNOWN	SYBR	None				25.5537	25.505	0.042743							FALSE	0.4	TRUE	3	20	1	80.9563				N
	F10	ZT13 MCF CYC	cyc	UNKNOWN	SYBR	None				27.573	27.5432	0.0419541							FALSE	0.4	TRUE	3	22	1	80.9563				N
	F11	ZT17 MCF CYC	cyc	UNKNOWN	SYBR	None				26.2416	26.2843	0.124465							FALSE	0.4	TRUE	3	20	1	80.9554				N
	F12	ZT21 MCF CYC	cyc	UNKNOWN	SYBR	None				24.8623	24.9753	0.178982							FALSE	0.4	TRUE	3	19	1	80.9554				N
2º Ct replication of the condition Solitary males	G1	ZT1 MSOZ CYC	cyc	UNKNOWN	SYBR	None				24.0976	24.0868	0.140987							FALSE	0.4	TRUE	3	18	1	81.1022				N
	G2	ZT5 MSOZ CYC	cyc	UNKNOWN	SYBR	None				24.2638	24.1658	0.225396							FALSE	0.4	TRUE	3	18	1	81.1022				N
	G3	ZT9 MSOZ CYC	cyc	UNKNOWN	SYBR	None				25.4567	25.5682	0.122327							FALSE	0.4	TRUE	3	20	1	80.9527				N
	G4	ZT13 MSOZ CYC	cyc	UNKNOWN	SYBR	None				27.4752	27.4879	0.188491							FALSE	0.4	TRUE	3	22	1	80.9527				N
	G5	ZT17 MSOZ CYC	cyc	UNKNOWN	SYBR	None				26.2423	26.2111	0.19138							FALSE	0.4	TRUE	3	20	1	80.952				N
	G6	ZT21 MSOZ CYC	cyc	UNKNOWN	SYBR	None				24.9526	24.8096	0.169524							FALSE	0.4	TRUE	3	19	1	80.952				N
2º Ct replication of the condition Males with females	G7	ZT1 MCF CYC	cyc	UNKNOWN	SYBR	None				23.759	23.8085	0.0771972							FALSE	0.4	TRUE	3	18	1	81.1045				N
	G8	ZT5 MCF CYC	cyc	UNKNOWN	SYBR	None				24.0102	24.1288	0.113414							FALSE	0.4	TRUE	3	19	1	81.1045				N
	G9	ZT9 MCF CYC	cyc	UNKNOWN	SYBR	None				25.4735	25.505	0.042743							FALSE	0.4	TRUE	3	20	1	81.1054				N
	G10	ZT13 MCF CYC	cyc	UNKNOWN	SYBR	None				27.4953	27.5432	0.0419541							FALSE	0.4	TRUE	3	22	1	81.1054				N
	G11	ZT17 MCF CYC	cyc	UNKNOWN	SYBR	None				26.1868	26.2843	0.124465							FALSE	0.4	TRUE	3	20	1	80.9554				N
	G12	ZT21 MCF CYC	cyc	UNKNOWN	SYBR	None				24.882	24.9753	0.178982							FALSE	0.4	TRUE	3	19	1	80.9554				N
3º Ct replication of the condition Solitary males	H1	ZT1 MSOZ CYC	cyc	UNKNOWN	SYBR	None				24.2221	24.0868	0.140987							FALSE	0.4	TRUE	3	18	1	81.1022				N
	H2	ZT5 MSOZ CYC	cyc	UNKNOWN	SYBR	None				24.3257	24.1658	0.225396							FALSE	0.4	TRUE	3	18	1	81.1022				N
	H3	ZT9 MSOZ CYC	cyc	UNKNOWN	SYBR	None				25.699	25.5682	0.122327							FALSE	0.4	TRUE	3	20	1	80.9527				N
	H4	ZT13 MSOZ CYC	cyc	UNKNOWN	SYBR	None				27.6824	27.4879	0.188491							FALSE	0.4	TRUE	3	22	1	80.9527				N
	H5	ZT17 MSOZ CYC	cyc	UNKNOWN	SYBR	None				26.3849	26.2111	0.19138							FALSE	0.4	TRUE	3	21	1	80.952				N
	H6	ZT21 MSOZ CYC	cyc	UNKNOWN	SYBR	None				24.8538	24.8096	0.169524							FALSE	0.4	TRUE	3	19	1	80.952				N
3º Ct replication of the condition Males with females	H7	ZT1 MCF CYC	cyc	UNKNOWN	SYBR	None				23.8974	23.8085	0.0771972							FALSE	0.4	TRUE	3	18	1	81.2536				N
	H8	ZT5 MCF CYC	cyc	UNKNOWN	SYBR	None				24.1399	24.1288	0.113414							FALSE	0.4	TRUE	3	19	1	81.2536				N
	H9	ZT9 MCF CYC	cyc	UNKNOWN	SYBR	None				25.4878	25.505	0.042743							FALSE	0.4	TRUE	3	19	1	81.1054				N
	H10	ZT13 MCF CYC	cyc	UNKNOWN	SYBR	None				27.5614	27.5432	0.0419541							FALSE	0.4	TRUE	3	22	1	81.1054				N
	H11	ZT17 MCF CYC	cyc	UNKNOWN	SYBR	None				26.4245	26.2843	0.124465							FALSE	0.4	TRUE	3	20	1	80.9554				N
	H12	ZT21 MCF CYC	cyc	UNKNOWN	SYBR	None				25.1817	24.9753	0.178982							FALSE	0.4	TRUE	3	18	1	80.9554				N
	Analysis Type	Singleplex
	Endogenous Control	rp
	RQ Min/Max Confidence Level	95.0
	Reference Sample	ZT1 MSOZ RP

## Sheet: cycle curve 2 - heads
	Block Type	96well
	Chemistry	SYBR_GREEN
	Experiment File Name	D:\Users\INSTR-ADMIN\Desktop\Jess 2020\SYBR cab cyc cry2 expmol8 27jan20 jess.eds
	Experiment Run End Time	Not Started
	Instrument Type	steponeplus
	Passive Reference	ROX
Experiment 2 - cycle - males with ablated antennae
	Well	Sample Name	Target Name	Task	Reporter	Quencher	RQ	RQ Min	RQ Max	Cт	Cт Mean	Cт SD	ΔCт	ΔCт Mean	ΔCт SE	HK Control ΔCт Mean	HK Control ΔCт SE	ΔΔCт	Automatic Ct Threshold	Ct Threshold	Automatic Baseline	Baseline Start	Baseline End	Efficiency	Tm1	Tm2	Tm3	Comments	MTP
1º Ct replication of the condition Solitary males	A1	ZT1 MSOZ CYC	cyc	UNKNOWN	SYBR	None				23.994	23.893	0.143802							FALSE	0.4	TRUE	3	18	1	81.1042				N
	A2	ZT5 MSOZ CYC	cyc	UNKNOWN	SYBR	None				23.9248	23.8901	0.0308331							FALSE	0.4	TRUE	3	18	1	80.9551				N
	A3	ZT9 MSOZ CYC	cyc	UNKNOWN	SYBR	None				25.5524	25.5506	0.0477076							FALSE	0.4	TRUE	3	20	1	80.9548				N
	A4	ZT13 MSOZ CYC	cyc	UNKNOWN	SYBR	None				27.678	27.677	0.0636397							FALSE	0.4	TRUE	3	22	1	80.9548				N
	A5	ZT17 MSOZ CYC	cyc	UNKNOWN	SYBR	None				25.7779	25.8582	0.0851208							FALSE	0.4	TRUE	3	20	1	80.9545				N
	A6	ZT21 MSOZ CYC	cyc	UNKNOWN	SYBR	None				24.9559	24.9152	0.052981							FALSE	0.4	TRUE	3	19	1	80.8054				N
1º Ct replication of the condition Males with females	A7	ZT1 MCF CYC	cyc	UNKNOWN	SYBR	None				23.8946	23.8993	0.0286209							FALSE	0.4	TRUE	3	18	1	80.9603				N
	A8	ZT5 MCF CYC	cyc	UNKNOWN	SYBR	None				23.9578	23.8532	0.091569							FALSE	0.4	TRUE	3	18	1	81.1094				N
	A9	ZT9 MCF CYC	cyc	UNKNOWN	SYBR	None				25.3384	25.3686	0.0284627							FALSE	0.4	TRUE	3	20	1	80.9565				N
	A10	ZT13 MCF CYC	cyc	UNKNOWN	SYBR	None				28.2541	27.9326	0.294194							FALSE	0.4	TRUE	3	22	1	80.9565				N
	A11	ZT17 MCF CYC	cyc	UNKNOWN	SYBR	None				26.1163	25.9965	0.111814							FALSE	0.4	TRUE	3	20	1	80.8035				N
	A12	ZT21 MCF CYC	cyc	UNKNOWN	SYBR	None				25.1933	24.8732	0.281453							FALSE	0.4	TRUE	3	19	1	80.9526				N
2º Ct replication of the condition Solitary males	B1	ZT1 MSOZ CYC	cyc	UNKNOWN	SYBR	None				23.7284	23.893	0.143802							FALSE	0.4	TRUE	3	18	1	80.9551				N
	B2	ZT5 MSOZ CYC	cyc	UNKNOWN	SYBR	None				23.8657	23.8901	0.0308331							FALSE	0.4	TRUE	3	18	1	80.9551				N
	B3	ZT9 MSOZ CYC	cyc	UNKNOWN	SYBR	None				25.5973	25.5506	0.0477076							FALSE	0.4	TRUE	3	20	1	80.9548				N
	B4	ZT13 MSOZ CYC	cyc	UNKNOWN	SYBR	None				27.6128	27.677	0.0636397							FALSE	0.4	TRUE	3	22	1	80.9548				N
	B5	ZT17 MSOZ CYC	cyc	UNKNOWN	SYBR	None				25.8493	25.8582	0.0851208							FALSE	0.4	TRUE	3	20	1	80.8054				N
	B6	ZT21 MSOZ CYC	cyc	UNKNOWN	SYBR	None				24.8553	24.9152	0.052981							FALSE	0.4	TRUE	3	19	1	80.8054				N
2º Ct replication of the condition Males with females	B7	ZT1 MCF CYC	cyc	UNKNOWN	SYBR	None				23.93	23.8993	0.0286209							FALSE	0.4	TRUE	3	18	1	80.9603				N
	B8	ZT5 MCF CYC	cyc	UNKNOWN	SYBR	None				23.8143	23.8532	0.091569							FALSE	0.4	TRUE	3	18	1	80.9603				N
	B9	ZT9 MCF CYC	cyc	UNKNOWN	SYBR	None				25.3724	25.3686	0.0284627							FALSE	0.4	TRUE	3	19	1	80.9565				N
	B10	ZT13 MCF CYC	cyc	UNKNOWN	SYBR	None				27.6768	27.9326	0.294194							FALSE	0.4	TRUE	3	22	1	80.9565				N
	B11	ZT17 MCF CYC	cyc	UNKNOWN	SYBR	None				25.9784	25.9965	0.111814							FALSE	0.4	TRUE	3	21	1	80.8035				N
	B12	ZT21 MCF CYC	cyc	UNKNOWN	SYBR	None				24.6642	24.8732	0.281453							FALSE	0.4	TRUE	3	19	1	80.8035				N
3º Ct replication of the condition Solitary males	C1	ZT1 MSOZ CYC	cyc	UNKNOWN	SYBR	None				23.9568	23.893	0.143802							FALSE	0.4	TRUE	3	18	1	80.9551				N
	C2	ZT5 MSOZ CYC	cyc	UNKNOWN	SYBR	None				23.8799	23.8901	0.0308331							FALSE	0.4	TRUE	3	18	1	80.9551				N
	C3	ZT9 MSOZ CYC	cyc	UNKNOWN	SYBR	None				25.502	25.5506	0.0477076							FALSE	0.4	TRUE	3	20	1	80.9548				N
	C4	ZT13 MSOZ CYC	cyc	UNKNOWN	SYBR	None				27.7401	27.677	0.0636397							FALSE	0.4	TRUE	3	22	1	80.8057				N
	C5	ZT17 MSOZ CYC	cyc	UNKNOWN	SYBR	None				25.9475	25.8582	0.0851208							FALSE	0.4	TRUE	3	20	1	80.8054				N
	C6	ZT21 MSOZ CYC	cyc	UNKNOWN	SYBR	None				24.9344	24.9152	0.052981							FALSE	0.4	TRUE	3	20	1	80.8054				N
3º Ct replication of the condition Males with females	C7	ZT1 MCF CYC	cyc	UNKNOWN	SYBR	None				23.8733	23.8993	0.0286209							FALSE	0.4	TRUE	3	18	1	80.9603				N
	C8	ZT5 MCF CYC	cyc	UNKNOWN	SYBR	None				23.7876	23.8532	0.091569							FALSE	0.4	TRUE	3	18	1	80.9603				N
	C9	ZT9 MCF CYC	cyc	UNKNOWN	SYBR	None				25.3949	25.3686	0.0284627							FALSE	0.4	TRUE	3	19	1	80.9565				N
	C10	ZT13 MCF CYC	cyc	UNKNOWN	SYBR	None				27.8668	27.9326	0.294194							FALSE	0.4	TRUE	3	22	1	80.8074				N
	C11	ZT17 MCF CYC	cyc	UNKNOWN	SYBR	None				25.8949	25.9965	0.111814							FALSE	0.4	TRUE	3	20	1	80.8035				N
	C12	ZT21 MCF CYC	cyc	UNKNOWN	SYBR	None				24.7622	24.8732	0.281453							FALSE	0.4	TRUE	3	19	1	80.8035				N
	D1	CTN CYC	cyc	NTC	SYBR	None				Undetermined									FALSE	0.4	TRUE	3	39	1	61.5754				N
	D2	CTN CYC	cyc	NTC	SYBR	None				Undetermined									FALSE	0.4	TRUE	3	39	1	61.5754				N
	D3	CTN CYC	cyc	NTC	SYBR	None				Undetermined									FALSE	0.4	TRUE	3	39	1	61.5748				N
	Analysis Type	Singleplex
	Endogenous Control	cyc
	RQ Min/Max Confidence Level	95.0
	Reference Sample	ZT1 MSOZ CYC

## Sheet: cycle curve 3 - heads
	Block Type	96well
	Chemistry	SYBR_GREEN
	Experiment File Name	D:\Users\INSTR-ADMIN\Desktop\Jess 2020\SYBR cab cyc cry2 expmol9 30jan20 jess.eds
	Experiment Run End Time	Not Started
	Instrument Type	steponeplus
	Passive Reference	ROX
Experiment 3 - cycle - males with ablated antennae
	Well	Sample Name	Target Name	Task	Reporter	Quencher	RQ	RQ Min	RQ Max	Cт	Cт Mean	Cт SD	ΔCт	ΔCт Mean	ΔCт SE	HK Control ΔCт Mean	HK Control ΔCт SE	ΔΔCт	Automatic Ct Threshold	Ct Threshold	Automatic Baseline	Baseline Start	Baseline End	Efficiency	Tm1	Tm2	Tm3	Comments	MTP
1º Ct replication of the condition Solitary males	A1	ZT1 MSOZ CYC	cyc	UNKNOWN	SYBR	None				24.9444	24.8121	0.11686							FALSE	0.4	TRUE	3	18	1	80.9612				N
	A2	ZT5 MSOZ CYC	cyc	UNKNOWN	SYBR	None				24.4642	24.4363	0.0571019							FALSE	0.4	TRUE	3	19	1	80.8123				N
	A3	ZT9 MSOZ CYC	cyc	UNKNOWN	SYBR	None				26.3933	26.3595	0.0313224							FALSE	0.4	TRUE	3	20	1	80.8144				N
	A4	ZT13 MSOZ CYC	cyc	UNKNOWN	SYBR	None				28.3663	28.4321	0.0616553							FALSE	0.4	TRUE	3	22	1	80.8144				N
	A5	ZT17 MSOZ CYC	cyc	UNKNOWN	SYBR	None				26.7342	26.6988	0.101595							FALSE	0.4	TRUE	3	20	1	80.6674				N
	A6	ZT21 MSOZ CYC	cyc	UNKNOWN	SYBR	None				25.3585	25.291	0.0638695							FALSE	0.4	TRUE	3	20	1	80.6674				N
1º Ct replication of the condition Males with females	A7	ZT1 MCF CYC	cyc	UNKNOWN	SYBR	None				24.299	24.318	0.0268762							FALSE	0.4	TRUE	3	18	1	80.8163				N
	A8	ZT5 MCF CYC	cyc	UNKNOWN	SYBR	None				25.1696	25.1545	0.0334169							FALSE	0.4	TRUE	3	19	1	80.8163				N
	A9	ZT9 MCF CYC	cyc	UNKNOWN	SYBR	None				26.2143	26.2114	0.05809							FALSE	0.4	TRUE	3	20	1	80.8152				N
	A10	ZT13 MCF CYC	cyc	UNKNOWN	SYBR	None				27.8329	27.9191	0.0899625							FALSE	0.4	TRUE	3	22	1	80.8152				N
	A11	ZT17 MCF CYC	cyc	UNKNOWN	SYBR	None				26.6882	26.5511	0.136724							FALSE	0.4	TRUE	3	21	1	80.6634				N
	A12	ZT21 MCF CYC	cyc	UNKNOWN	SYBR	None				25.9168	25.7313	0.165731							FALSE	0.4	TRUE	3	20	1	80.6634				N
2º Ct replication of the condition Solitary males	B1	ZT1 MSOZ CYC	cyc	UNKNOWN	SYBR	None				24.7691	24.8121	0.11686							FALSE	0.4	TRUE	3	19	1	80.8123				N
	B2	ZT5 MSOZ CYC	cyc	UNKNOWN	SYBR	None				24.4741	24.4363	0.0571019							FALSE	0.4	TRUE	3	18	1	80.8123				N
	B3	ZT9 MSOZ CYC	cyc	UNKNOWN	SYBR	None				26.3314	26.3595	0.0313224							FALSE	0.4	TRUE	3	20	1	80.8144				N
	B4	ZT13 MSOZ CYC	cyc	UNKNOWN	SYBR	None				28.4414	28.4321	0.0616553							FALSE	0.4	TRUE	3	23	1	80.8144				N
	B5	ZT17 MSOZ CYC	cyc	UNKNOWN	SYBR	None				26.5843	26.6988	0.101595							FALSE	0.4	TRUE	3	20	1	80.6674				N
	B6	ZT21 MSOZ CYC	cyc	UNKNOWN	SYBR	None				25.2315	25.291	0.0638695							FALSE	0.4	TRUE	3	19	1	80.6674				N
2º Ct replication of the condition Males with females	B7	ZT1 MCF CYC	cyc	UNKNOWN	SYBR	None				24.3062	24.318	0.0268762							FALSE	0.4	TRUE	3	19	1	80.8163				N
	B8	ZT5 MCF CYC	cyc	UNKNOWN	SYBR	None				25.1162	25.1545	0.0334169							FALSE	0.4	TRUE	3	19	1	80.8163				N
	B9	ZT9 MCF CYC	cyc	UNKNOWN	SYBR	None				26.268	26.2114	0.05809							FALSE	0.4	TRUE	3	20	1	80.8152				N
	B10	ZT13 MCF CYC	cyc	UNKNOWN	SYBR	None				28.0124	27.9191	0.0899625							FALSE	0.4	TRUE	3	22	1	80.6662				N
	B11	ZT17 MCF CYC	cyc	UNKNOWN	SYBR	None				26.5503	26.5511	0.136724							FALSE	0.4	TRUE	3	20	1	80.6634				N
	B12	ZT21 MCF CYC	cyc	UNKNOWN	SYBR	None				25.598	25.7313	0.165731							FALSE	0.4	TRUE	3	19	1	80.6634				N
3º Ct replication of the condition Solitary males	C1	ZT1 MSOZ CYC	cyc	UNKNOWN	SYBR	None				24.7229	24.8121	0.11686							FALSE	0.4	TRUE	3	18	1	80.8123				N
	C2	ZT5 MSOZ CYC	cyc	UNKNOWN	SYBR	None				24.3706	24.4363	0.0571019							FALSE	0.4	TRUE	3	18	1	80.8123				N
	C3	ZT9 MSOZ CYC	cyc	UNKNOWN	SYBR	None				26.3539	26.3595	0.0313224							FALSE	0.4	TRUE	3	21	1	80.8144				N
	C4	ZT13 MSOZ CYC	cyc	UNKNOWN	SYBR	None				28.4886	28.4321	0.0616553							FALSE	0.4	TRUE	3	23	1	80.6654				N
	C5	ZT17 MSOZ CYC	cyc	UNKNOWN	SYBR	None				26.778	26.6988	0.101595							FALSE	0.4	TRUE	3	20	1	80.6674				N
	C6	ZT21 MSOZ CYC	cyc	UNKNOWN	SYBR	None				25.2832	25.291	0.0638695							FALSE	0.4	TRUE	3	19	1	80.6674				N
3º Ct replication of the condition Males with females	C7	ZT1 MCF CYC	cyc	UNKNOWN	SYBR	None				24.3487	24.318	0.0268762							FALSE	0.4	TRUE	3	19	1	80.8163				N
	C8	ZT5 MCF CYC	cyc	UNKNOWN	SYBR	None				25.1777	25.1545	0.0334169							FALSE	0.4	TRUE	3	19	1	80.8163				N
	C9	ZT9 MCF CYC	cyc	UNKNOWN	SYBR	None				26.1519	26.2114	0.05809							FALSE	0.4	TRUE	3	20	1	80.8152				N
	C10	ZT13 MCF CYC	cyc	UNKNOWN	SYBR	None				27.912	27.9191	0.0899625							FALSE	0.4	TRUE	3	22	1	80.6662				N
	C11	ZT17 MCF CYC	cyc	UNKNOWN	SYBR	None				26.4148	26.5511	0.136724							FALSE	0.4	TRUE	3	20	1	80.5144				N
	C12	ZT21 MCF CYC	cyc	UNKNOWN	SYBR	None				25.6789	25.7313	0.165731							FALSE	0.4	TRUE	3	19	1	80.6634				N
	D1	CTN CYC	cyc	NTC	SYBR	None				Undetermined									FALSE	0.4	TRUE	3	39	1	61.5942	67.4043			Y
	D2	CTN CYC	cyc	NTC	SYBR	None				Undetermined									FALSE	0.4	TRUE	3	39	1	61.4452	65.6166			Y
	D3	CTN CYC	cyc	NTC	SYBR	None				Undetermined									FALSE	0.4	TRUE	3	39	1	61.448	66.2151			Y
	Analysis Type	Singleplex
	Endogenous Control	cyc
	RQ Min/Max Confidence Level	95.0
	Reference Sample	ZT1 MSOZ CYC

## Sheet: cry2 curve 1 - heads
	Block Type	96well
	Chemistry	SYBR_GREEN
	Experiment File Name	D:\Users\INSTR-ADMIN\Desktop\Jess 2020\Cabecas\Expmol7\SYBR cab per cry2 expmol7 21jan20 jess.eds
	Experiment Run End Time	Not Started
	Instrument Type	steponeplus
	Passive Reference	ROX
Experiment 1 - cry2 - males with ablated antennae
	Well	Sample Name	Target Name	Task	Reporter	Quencher	RQ	RQ Min	RQ Max	Cт	Cт Mean	Cт SD	ΔCт	ΔCт Mean	ΔCт SE	HK Control ΔCт Mean	HK Control ΔCт SE	ΔΔCт	Automatic Ct Threshold	Ct Threshold	Automatic Baseline	Baseline Start	Baseline End	Efficiency	Tm1	Tm2	Tm3	Comments	MTP
	E10	CTN CRY2	cry2	NTC	SYBR	None				Undetermined									FALSE	0.4	TRUE	3	39	1	61.5295	65.8584	88.1004		Y
	E11	CTN CRY2	cry2	NTC	SYBR	None				Undetermined									FALSE	0.4	TRUE	3	39	1	61.3792				N
	E12	CTN CRY2	cry2	NTC	SYBR	None				Undetermined									FALSE	0.4	TRUE	3	39	1	61.5285	67.3502			Y
1º Ct replication of the condition Solitary males	F1	ZT1 MSOZ CRY2	cry2	UNKNOWN	SYBR	None				24.859	24.8816	0.0280678							FALSE	0.4	TRUE	3	19	1	80.9337				N
	F2	ZT5 MSOZ CRY2	cry2	UNKNOWN	SYBR	None				25.6094	25.7268	0.120895							FALSE	0.4	TRUE	3	19	1	80.9337				N
	F3	ZT9 MSOZ CRY2	cry2	UNKNOWN	SYBR	None				27.2166	27.2536	0.133816							FALSE	0.4	TRUE	3	21	1	80.7834				N
	F4	ZT13 MSOZ CRY2	cry2	UNKNOWN	SYBR	None				24.791	24.8139	0.0251518							FALSE	0.4	TRUE	3	19	1	80.9327				N
	F5	ZT17 MSOZ CRY2	cry2	UNKNOWN	SYBR	None				24.6015	24.6456	0.0501457							FALSE	0.4	TRUE	3	18	1	80.9342				N
	F6	ZT21 MSOZ CRY2	cry2	UNKNOWN	SYBR	None				24.4502	24.4277	0.0430466							FALSE	0.4	TRUE	3	18	1	80.9342				N
1º Ct replication of the condition Males with females	F7	ZT1 MCF CRY2	cry2	UNKNOWN	SYBR	None				24.9724	25.1092	0.118529							FALSE	0.4	TRUE	3	19	1	80.9374				N
	F8	ZT5 MCF CRY2	cry2	UNKNOWN	SYBR	None				25.3967	25.4887	0.0907793							FALSE	0.4	TRUE	3	20	1	80.7881				N
	F9	ZT9 MCF CRY2	cry2	UNKNOWN	SYBR	None				27.1668	27.3609	0.173037							FALSE	0.4	TRUE	3	21	1	80.7859				N
	F10	ZT13 MCF CRY2	cry2	UNKNOWN	SYBR	None				24.8625	24.9186	0.0537753							FALSE	0.4	TRUE	3	19	1	80.7859				N
	F11	ZT17 MCF CRY2	cry2	UNKNOWN	SYBR	None				24.4641	24.4681	0.0651189							FALSE	0.4	TRUE	3	19	1	80.7849				N
	F12	ZT21 MCF CRY2	cry2	UNKNOWN	SYBR	None				24.7515	24.7948	0.0796738							FALSE	0.4	TRUE	3	19	1	80.7849				N
2º Ct replication of the condition Solitary males	G1	ZT1 MSOZ CRY2	cry2	UNKNOWN	SYBR	None				24.8727	24.8816	0.0280678							FALSE	0.4	TRUE	3	19	1	80.9337				N
	G2	ZT5 MSOZ CRY2	cry2	UNKNOWN	SYBR	None				25.8509	25.7268	0.120895							FALSE	0.4	TRUE	3	20	1	80.9337				N
	G3	ZT9 MSOZ CRY2	cry2	UNKNOWN	SYBR	None				27.1421	27.2536	0.133816							FALSE	0.4	TRUE	3	21	1	80.7834				N
	G4	ZT13 MSOZ CRY2	cry2	UNKNOWN	SYBR	None				24.8408	24.8139	0.0251518							FALSE	0.4	TRUE	3	20	1	80.9327				N
	G5	ZT17 MSOZ CRY2	cry2	UNKNOWN	SYBR	None				24.6352	24.6456	0.0501457							FALSE	0.4	TRUE	3	19	1	80.9342				N
	G6	ZT21 MSOZ CRY2	cry2	UNKNOWN	SYBR	None				24.3781	24.4277	0.0430466							FALSE	0.4	TRUE	3	18	1	80.9342				N
2º Ct replication of the condition Males with females	G7	ZT1 MCF CRY2	cry2	UNKNOWN	SYBR	None				25.1765	25.1092	0.118529							FALSE	0.4	TRUE	3	19	1	80.9374				N
	G8	ZT5 MCF CRY2	cry2	UNKNOWN	SYBR	None				25.5782	25.4887	0.0907793							FALSE	0.4	TRUE	3	20	1	80.7881				N
	G9	ZT9 MCF CRY2	cry2	UNKNOWN	SYBR	None				27.4172	27.3609	0.173037							FALSE	0.4	TRUE	3	21	1	80.7859				N
	G10	ZT13 MCF CRY2	cry2	UNKNOWN	SYBR	None				24.9698	24.9186	0.0537753							FALSE	0.4	TRUE	3	19	1	80.9352				N
	G11	ZT17 MCF CRY2	cry2	UNKNOWN	SYBR	None				24.4051	24.4681	0.0651189							FALSE	0.4	TRUE	3	18	1	80.7849				N
	G12	ZT21 MCF CRY2	cry2	UNKNOWN	SYBR	None				24.7461	24.7948	0.0796738							FALSE	0.4	TRUE	3	19	1	80.7849				N
3º Ct replication of the condition Solitary males	H1	ZT1 MSOZ CRY2	cry2	UNKNOWN	SYBR	None				24.913	24.8816	0.0280678							FALSE	0.4	TRUE	3	19	1	81.0829				N
	H2	ZT5 MSOZ CRY2	cry2	UNKNOWN	SYBR	None				25.7202	25.7268	0.120895							FALSE	0.4	TRUE	3	20	1	81.0829				N
	H3	ZT9 MSOZ CRY2	cry2	UNKNOWN	SYBR	None				27.402	27.2536	0.133816							FALSE	0.4	TRUE	3	22	1	80.7834				N
	H4	ZT13 MSOZ CRY2	cry2	UNKNOWN	SYBR	None				24.8098	24.8139	0.0251518							FALSE	0.4	TRUE	3	19	1	80.9327				N
	H5	ZT17 MSOZ CRY2	cry2	UNKNOWN	SYBR	None				24.7002	24.6456	0.0501457							FALSE	0.4	TRUE	3	19	1	81.0835				N
	H6	ZT21 MSOZ CRY2	cry2	UNKNOWN	SYBR	None				24.4549	24.4277	0.0430466							FALSE	0.4	TRUE	3	18	1	80.9342				N
3º Ct replication of the condition Males with females	H7	ZT1 MCF CRY2	cry2	UNKNOWN	SYBR	None				25.1789	25.1092	0.118529							FALSE	0.4	TRUE	3	18	1	81.0867				N
	H8	ZT5 MCF CRY2	cry2	UNKNOWN	SYBR	None				25.4911	25.4887	0.0907793							FALSE	0.4	TRUE	3	20	1	80.7881				N
	H9	ZT9 MCF CRY2	cry2	UNKNOWN	SYBR	None				27.4988	27.3609	0.173037							FALSE	0.4	TRUE	3	22	1	80.9352				N
	H10	ZT13 MCF CRY2	cry2	UNKNOWN	SYBR	None				24.9234	24.9186	0.0537753							FALSE	0.4	TRUE	3	19	1	80.9352				N
	H11	ZT17 MCF CRY2	cry2	UNKNOWN	SYBR	None				24.5351	24.4681	0.0651189							FALSE	0.4	TRUE	3	19	1	80.9342				N
	H12	ZT21 MCF CRY2	cry2	UNKNOWN	SYBR	None				24.8867	24.7948	0.0796738							FALSE	0.4	TRUE	3	19	1	80.7849				N
	Analysis Type	Singleplex
	Endogenous Control	per
	RQ Min/Max Confidence Level	95.0
	Reference Sample	ZT1 MSOZ PER

[truncated: 2 more sheets: cry2 curve 2 - heads, cry2 curve 3 - heads]
