# Supplementary material for: Males of Aedes aegypti show different clock gene expression profiles in the presence of conspecific females
Source: Parasit Vectors. 2022 Oct 18;15:374. doi: 10.1186/s13071-022-05529-8 (PMC9578191; doi:10.1186/s13071-022-05529-8)
Supplement: Supplementary file 4 — Additional file 4: Table S4. Sheets of raw gene expression data for the three genes in abdominal tips of males with antennae, in all conditions. Data of three experimental replicates are included. [file 13071_2022_5529_MOESM4_ESM.xlsx]

## Sheet: rp49 curve 1 - abdominal tips
	Block Type	96well
	Chemistry	SYBR_GREEN
	Experiment File Name	D:\Applied Biosystems\StepOne Software v2.3\experiments\Jessica\SYBR\Abdominal tips\Expmol4\rp e period\SYBR jess ab tips rp per expmol4.eds
	Experiment Run End Time	Not Started
	Instrument Type	steponeplus
	Passive Reference	ROX
Experiment 1 - Rp49 - males with antennae
	Well	Sample Name	Target Name	Task	Reporter	Quencher	RQ	RQ Min	RQ Max	Cт	Cт Mean	Cт SD	ΔCт	ΔCт Mean	ΔCт SE	HK Control ΔCт Mean	HK Control ΔCт SE	ΔΔCт	Automatic Ct Threshold	Ct Threshold	Automatic Baseline	Baseline Start	Baseline End	Efficiency	Tm1	Tm2	Tm3	Comments	MTP
1º Ct replication of the condition Solitary males	A1	ZT1 MSOZ RP	rp49	UNKNOWN	SYBR	None				20.5109	20.3982	0.101537							FALSE	0.4	TRUE	3	15	1	83.9336				N
	A2	ZT5 MSOZ RP	rp49	UNKNOWN	SYBR	None				19.8933	19.8743	0.0419418							FALSE	0.4	TRUE	3	14	1	84.0827				N
	A3	ZT9 MSOZ RP	rp49	UNKNOWN	SYBR	None				20.1409	20.0768	0.0620171							FALSE	0.4	TRUE	3	14	1	83.9349				N
	A4	ZT13 MSOZ RP	rp49	UNKNOWN	SYBR	None				20.0084	20.0022	0.00695489							FALSE	0.4	TRUE	3	14	1	83.9349				N
	A5	ZT17 MSOZ RP	rp49	UNKNOWN	SYBR	None				20.6338	20.6017	0.031627							FALSE	0.4	TRUE	3	15	1	83.7878				N
	A6	ZT21 MSOZ RP	rp49	UNKNOWN	SYBR	None				19.7841	19.717	0.0650569							FALSE	0.4	TRUE	3	14	1	83.7878				N
1º Ct replication of the condition Males with females	A7	ZT1 MCF RP	rp49	UNKNOWN	SYBR	None				20.7325	20.6852	0.0410777							FALSE	0.4	TRUE	3	15	1	83.9381				N
	A8	ZT5 MCF RP	rp49	UNKNOWN	SYBR	None				20.6225	20.5714	0.073315							FALSE	0.4	TRUE	3	15	1	83.9381				N
	A9	ZT9 MCF RP	rp49	UNKNOWN	SYBR	None				19.7015	19.6787	0.0240234							FALSE	0.4	TRUE	3	14	1	83.9348				N
	A10	ZT13 MCF RP	rp49	UNKNOWN	SYBR	None				20.2247	20.0818	0.129834							FALSE	0.4	TRUE	3	14	1	83.9348				N
	A11	ZT17 MCF RP	rp49	UNKNOWN	SYBR	None				20.0819	19.996	0.0801867							FALSE	0.4	TRUE	3	15	1	83.633				N
	A12	ZT21 MCF RP	rp49	UNKNOWN	SYBR	None				19.9909	19.7904	0.188553							FALSE	0.4	TRUE	3	14	1	83.633				N
2º Ct replication of the condition Solitary males	B1	ZT1 MSOZ RP	rp49	UNKNOWN	SYBR	None				20.3696	20.3982	0.101537							FALSE	0.4	TRUE	3	15	1	83.9336				N
	B2	ZT5 MSOZ RP	rp49	UNKNOWN	SYBR	None				19.9034	19.8743	0.0419418							FALSE	0.4	TRUE	3	14	1	84.0827				N
	B3	ZT9 MSOZ RP	rp49	UNKNOWN	SYBR	None				20.0171	20.0768	0.0620171							FALSE	0.4	TRUE	3	14	1	83.9349				N
	B4	ZT13 MSOZ RP	rp49	UNKNOWN	SYBR	None				20.0036	20.0022	0.00695489							FALSE	0.4	TRUE	3	15	1	84.0839				N
	B5	ZT17 MSOZ RP	rp49	UNKNOWN	SYBR	None				20.5706	20.6017	0.031627							FALSE	0.4	TRUE	3	14	1	83.7878				N
	B6	ZT21 MSOZ RP	rp49	UNKNOWN	SYBR	None				19.7126	19.717	0.0650569							FALSE	0.4	TRUE	3	14	1	83.7878				N
2º Ct replication of the condition Males with females	B7	ZT1 MCF RP	rp49	UNKNOWN	SYBR	None				20.6648	20.6852	0.0410777							FALSE	0.4	TRUE	3	15	1	83.9381				N
	B8	ZT5 MCF RP	rp49	UNKNOWN	SYBR	None				20.6043	20.5714	0.073315							FALSE	0.4	TRUE	3	15	1	83.9381				N
	B9	ZT9 MCF RP	rp49	UNKNOWN	SYBR	None				19.6809	19.6787	0.0240234							FALSE	0.4	TRUE	3	14	1	83.7857				N
	B10	ZT13 MCF RP	rp49	UNKNOWN	SYBR	None				20.0497	20.0818	0.129834							FALSE	0.4	TRUE	3	14	1	83.9348				N
	B11	ZT17 MCF RP	rp49	UNKNOWN	SYBR	None				19.9231	19.996	0.0801867							FALSE	0.4	TRUE	3	14	1	83.633				N
	B12	ZT21 MCF RP	rp49	UNKNOWN	SYBR	None				19.6167	19.7904	0.188553							FALSE	0.4	TRUE	3	14	1	83.633				N
3º Ct replication of the condition Solitary males	C1	ZT1 MSOZ RP	rp49	UNKNOWN	SYBR	None				20.3139	20.3982	0.101537							FALSE	0.4	TRUE	3	14	1	84.0827				N
	C2	ZT5 MSOZ RP	rp49	UNKNOWN	SYBR	None				19.8262	19.8743	0.0419418							FALSE	0.4	TRUE	3	14	1	84.0827				N
	C3	ZT9 MSOZ RP	rp49	UNKNOWN	SYBR	None				20.0722	20.0768	0.0620171							FALSE	0.4	TRUE	3	14	1	83.9349				N
	C4	ZT13 MSOZ RP	rp49	UNKNOWN	SYBR	None				19.9947	20.0022	0.00695489							FALSE	0.4	TRUE	3	14	1	83.9349				N
	C5	ZT17 MSOZ RP	rp49	UNKNOWN	SYBR	None				20.6008	20.6017	0.031627							FALSE	0.4	TRUE	3	15	1	83.7878				N
	C6	ZT21 MSOZ RP	rp49	UNKNOWN	SYBR	None				19.6542	19.717	0.0650569							FALSE	0.4	TRUE	3	14	1	83.7878				N
3º Ct replication of the condition Males with females	C7	ZT1 MCF RP	rp49	UNKNOWN	SYBR	None				20.6582	20.6852	0.0410777							FALSE	0.4	TRUE	3	15	1	83.9381				N
	C8	ZT5 MCF RP	rp49	UNKNOWN	SYBR	None				20.4874	20.5714	0.073315							FALSE	0.4	TRUE	3	15	1	83.9381				N
	C9	ZT9 MCF RP	rp49	UNKNOWN	SYBR	None				19.6536	19.6787	0.0240234							FALSE	0.4	TRUE	3	14	1	83.9348				N
	C10	ZT13 MCF RP	rp49	UNKNOWN	SYBR	None				19.971	20.0818	0.129834							FALSE	0.4	TRUE	3	14	1	83.9348				N
	C11	ZT17 MCF RP	rp49	UNKNOWN	SYBR	None				19.9829	19.996	0.0801867							FALSE	0.4	TRUE	3	15	1	83.633				N
	C12	ZT21 MCF RP	rp49	UNKNOWN	SYBR	None				19.7636	19.7904	0.188553							FALSE	0.4	TRUE	3	14	1	83.633				N
	D1	CTN RP	rp49	NTC	SYBR	None				Undetermined									FALSE	0.4	TRUE	3	35	1	74.6905	67.8327	62.0185		Y
	D2	CTN RP	rp49	NTC	SYBR	None				Undetermined									FALSE	0.4	TRUE	3	39	1	66.3419	87.2134	61.124		Y
	D3	CTN RP	rp49	NTC	SYBR	None				Undetermined									FALSE	0.4	TRUE	3	39	1	66.9421	87.3632			Y
	D4	CTN RP	rp49	NTC	SYBR	None				Undetermined									FALSE	0.4	TRUE	3	39	1	66.495	87.3632	74.246		Y
	D5	CTN RP	rp49	NTC	SYBR	None				Undetermined									FALSE	0.4	TRUE	3	39	1	66.4946	87.5147	76.9301		Y
	Analysis Type	Singleplex
	Endogenous Control	per
	RQ Min/Max Confidence Level	95.0
	Reference Sample	ZT1 MSOZ RP

## Sheet: rp49 curve 2 - abdominal tips
	Block Type	96well
	Chemistry	SYBR_GREEN
	Experiment File Name	D:\Applied Biosystems\StepOne Software v2.3\experiments\Jessica\SYBR\Abdominal tips\Expmol5\rp e period\SYBR jess ab tips rp per Expmol5.eds
	Experiment Run End Time	Not Started
	Instrument Type	steponeplus
	Passive Reference	ROX
Experiment 2 - Rp49 - males with antennae
	Well	Sample Name	Target Name	Task	Reporter	Quencher	RQ	RQ Min	RQ Max	Cт	Cт Mean	Cт SD	ΔCт	ΔCт Mean	ΔCт SE	HK Control ΔCт Mean	HK Control ΔCт SE	ΔΔCт	Automatic Ct Threshold	Ct Threshold	Automatic Baseline	Baseline Start	Baseline End	Efficiency	Tm1	Tm2	Tm3	Comments	MTP
1º Ct replication of the condition Solitary males	A1	ZT1 MSOZ RP	rp49	UNKNOWN	SYBR	None				19.555	19.5085	0.041105							FALSE	0.4	TRUE	3	13	1	83.7902				N
	A2	ZT5 MSOZ RP	rp49	UNKNOWN	SYBR	None				19.5997	19.5502	0.0434826							FALSE	0.4	TRUE	3	14	1	83.7902				N
	A3	ZT9 MSOZ RP	rp49	UNKNOWN	SYBR	None				19.1648	19.0975	0.0603458							FALSE	0.4	TRUE	3	13	1	83.6422				N
	A4	ZT13 MSOZ RP	rp49	UNKNOWN	SYBR	None				19.1696	19.1564	0.0299752							FALSE	0.4	TRUE	3	13	1	83.7913				N
	A5	ZT17 MSOZ RP	rp49	UNKNOWN	SYBR	None				19.1465	19.2201	0.0637204							FALSE	0.4	TRUE	3	13	1	83.7913				N
	A6	ZT21 MSOZ RP	rp49	UNKNOWN	SYBR	None				21.0466	20.9813	0.063863							FALSE	0.4	TRUE	3	15	1	83.6422				N
1º Ct replication of the condition Males with females	A7	ZT1 MCF RP	rp49	UNKNOWN	SYBR	None				20.8577	20.8136	0.0900226							FALSE	0.4	TRUE	3	15	1	83.7941				N
	A8	ZT5 MCF RP	rp49	UNKNOWN	SYBR	None				20.6209	20.6329	0.0412451							FALSE	0.4	TRUE	3	15	1	83.7941				N
	A9	ZT9 MCF RP	rp49	UNKNOWN	SYBR	None				20.8185	20.9796	0.149131							FALSE	0.4	TRUE	3	15	1	83.9413				N
	A10	ZT13 MCF RP	rp49	UNKNOWN	SYBR	None				20.8659	20.5782	0.249497							FALSE	0.4	TRUE	3	15	1	83.7922				N
	A11	ZT17 MCF RP	rp49	UNKNOWN	SYBR	None				20.852	20.7669	0.08783							FALSE	0.4	TRUE	3	15	1	83.791				N
	A12	ZT21 MCF RP	rp49	UNKNOWN	SYBR	None				21.0336	20.8655	0.203572							FALSE	0.4	TRUE	3	15	1	83.6419				N
2º Ct replication of the condition Solitary males	B1	ZT1 MSOZ RP	rp49	UNKNOWN	SYBR	None				19.4934	19.5085	0.041105							FALSE	0.4	TRUE	3	13	1	83.6411				N
	B2	ZT5 MSOZ RP	rp49	UNKNOWN	SYBR	None				19.5182	19.5502	0.0434826							FALSE	0.4	TRUE	3	14	1	83.7902				N
	B3	ZT9 MSOZ RP	rp49	UNKNOWN	SYBR	None				19.0797	19.0975	0.0603458							FALSE	0.4	TRUE	3	13	1	83.6422				N
	B4	ZT13 MSOZ RP	rp49	UNKNOWN	SYBR	None				19.1775	19.1564	0.0299752							FALSE	0.4	TRUE	3	13	1	83.7913				N
	B5	ZT17 MSOZ RP	rp49	UNKNOWN	SYBR	None				19.2579	19.2201	0.0637204							FALSE	0.4	TRUE	3	13	1	83.6422				N
	B6	ZT21 MSOZ RP	rp49	UNKNOWN	SYBR	None				20.9784	20.9813	0.063863							FALSE	0.4	TRUE	3	15	1	83.6422				N
2º Ct replication of the condition Males with females	B7	ZT1 MCF RP	rp49	UNKNOWN	SYBR	None				20.8731	20.8136	0.0900226							FALSE	0.4	TRUE	3	15	1	83.7941				N
	B8	ZT5 MCF RP	rp49	UNKNOWN	SYBR	None				20.6788	20.6329	0.0412451							FALSE	0.4	TRUE	3	15	1	83.7941				N
	B9	ZT9 MCF RP	rp49	UNKNOWN	SYBR	None				21.1128	20.9796	0.149131							FALSE	0.4	TRUE	3	15	1	83.7922				N
	B10	ZT13 MCF RP	rp49	UNKNOWN	SYBR	None				20.4225	20.5782	0.249497							FALSE	0.4	TRUE	3	14	1	83.7922				N
	B11	ZT17 MCF RP	rp49	UNKNOWN	SYBR	None				20.772	20.7669	0.08783							FALSE	0.4	TRUE	3	15	1	83.791				N
	B12	ZT21 MCF RP	rp49	UNKNOWN	SYBR	None				20.6392	20.8655	0.203572							FALSE	0.4	TRUE	3	15	1	83.6419				N
3º Ct replication of the condition Solitary males	C1	ZT1 MSOZ RP	rp49	UNKNOWN	SYBR	None				19.477	19.5085	0.041105							FALSE	0.4	TRUE	3	14	1	83.7902				N
	C2	ZT5 MSOZ RP	rp49	UNKNOWN	SYBR	None				19.5326	19.5502	0.0434826							FALSE	0.4	TRUE	3	13	1	83.7902				N
	C3	ZT9 MSOZ RP	rp49	UNKNOWN	SYBR	None				19.0481	19.0975	0.0603458							FALSE	0.4	TRUE	3	13	1	83.7913				N
	C4	ZT13 MSOZ RP	rp49	UNKNOWN	SYBR	None				19.1221	19.1564	0.0299752							FALSE	0.4	TRUE	3	13	1	83.7913				N
	C5	ZT17 MSOZ RP	rp49	UNKNOWN	SYBR	None				19.2559	19.2201	0.0637204							FALSE	0.4	TRUE	3	13	1	83.6422				N
	C6	ZT21 MSOZ RP	rp49	UNKNOWN	SYBR	None				20.9189	20.9813	0.063863							FALSE	0.4	TRUE	3	15	1	83.6422				N
3º Ct replication of the condition Males with females	C7	ZT1 MCF RP	rp49	UNKNOWN	SYBR	None				20.7101	20.8136	0.0900226							FALSE	0.4	TRUE	3	14	1	83.9432				N
	C8	ZT5 MCF RP	rp49	UNKNOWN	SYBR	None				20.599	20.6329	0.0412451							FALSE	0.4	TRUE	3	15	1	83.7941				N
	C9	ZT9 MCF RP	rp49	UNKNOWN	SYBR	None				21.0075	20.9796	0.149131							FALSE	0.4	TRUE	3	16	1	83.7922				N
	C10	ZT13 MCF RP	rp49	UNKNOWN	SYBR	None				20.4461	20.5782	0.249497							FALSE	0.4	TRUE	3	15	1	83.6431				N
	C11	ZT17 MCF RP	rp49	UNKNOWN	SYBR	None				20.6766	20.7669	0.08783							FALSE	0.4	TRUE	3	15	1	83.791				N
	C12	ZT21 MCF RP	rp49	UNKNOWN	SYBR	None				20.9239	20.8655	0.203572							FALSE	0.4	TRUE	3	15	1	83.6419				N
	D1	CTN RP	rp49	NTC	SYBR	None				Undetermined									FALSE	0.4	TRUE	3	39	1	67.3888	61.7228	79.7644		Y
	D2	CTN RP	rp49	NTC	SYBR	None				Undetermined									FALSE	0.4	TRUE	3	39	1	65.8977				N
	D3	CTN RP	rp49	NTC	SYBR	None				Undetermined									FALSE	0.4	TRUE	3	35	1	66.1973	75.5907			Y
	D4	CTN RP	rp49	NTC	SYBR	None				Undetermined									FALSE	0.4	TRUE	3	39	1	66.3464	75.5907			Y
	Analysis Type	Singleplex
	Endogenous Control	per
	RQ Min/Max Confidence Level	95.0
	Reference Sample	ZT1 MSOZ RP

## Sheet: rp49 curve 3 - abdominal tips
	Block Type	96well
	Chemistry	SYBR_GREEN
	Experiment File Name	D:\Users\INSTR-ADMIN\Desktop\Jess 2020\Ab. tips\Expmol 6\rp e cyc 16jan20\SYBR rp cry2 ab tips expmol5 16jan20 jess.eds
	Experiment Run End Time	Not Started
	Instrument Type	steponeplus
	Passive Reference	ROX
Experiment 3 - Rp49 - males with antennae
	Well	Sample Name	Target Name	Task	Reporter	Quencher	RQ	RQ Min	RQ Max	Cт	Cт Mean	Cт SD	ΔCт	ΔCт Mean	ΔCт SE	HK Control ΔCт Mean	HK Control ΔCт SE	ΔΔCт	Automatic Ct Threshold	Ct Threshold	Automatic Baseline	Baseline Start	Baseline End	Efficiency	Tm1	Tm2	Tm3	Comments	MTP
1º Ct replication of the condition Solitary males	A1	ZT1 MSOZ RP	rp	UNKNOWN	SYBR	None				19.2765	19.3947	0.148766							FALSE	0.4	TRUE	3	13	1	84.2307				N
	A2	ZT5 MSOZ RP	rp	UNKNOWN	SYBR	None				20.2713	20.2208	0.0447862							FALSE	0.4	TRUE	3	14	1	84.0817				N
	A3	ZT9 MSOZ RP	rp	UNKNOWN	SYBR	None				20.2726	20.1678	0.148398							FALSE	0.4	TRUE	3	14	1	84.0851				N
	A4	ZT13 MSOZ RP	rp	UNKNOWN	SYBR	None				20.1862	20.0657	0.225524							FALSE	0.4	TRUE	3	14	1	84.0851				N
	A5	ZT17 MSOZ RP	rp	UNKNOWN	SYBR	None				20.151	20.2076	0.0498158							FALSE	0.4	TRUE	3	14	1	83.9394				N
	A6	ZT21 MSOZ RP	rp	UNKNOWN	SYBR	None				19.9604	20.0035	0.102416							FALSE	0.4	TRUE	3	14	1	83.9394				N
1º Ct replication of the condition Males with females	A7	ZT1 MCF RP	rp	UNKNOWN	SYBR	None				19.7013	19.5635	0.119517							FALSE	0.4	TRUE	3	14	1	84.0923				N
	A8	ZT5 MCF RP	rp	UNKNOWN	SYBR	None				20.2087	20.1093	0.118927							FALSE	0.4	TRUE	3	14	1	84.0923				N
	A9	ZT9 MCF RP	rp	UNKNOWN	SYBR	None				19.8124	19.8291	0.0303505							FALSE	0.4	TRUE	3	14	1	84.086				N
	A10	ZT13 MCF RP	rp	UNKNOWN	SYBR	None				20.1773	20.0584	0.157466							FALSE	0.4	TRUE	3	14	1	84.086				N
	A11	ZT17 MCF RP	rp	UNKNOWN	SYBR	None				20.0875	20.0264	0.0941054							FALSE	0.4	TRUE	3	14	1	84.0889				N
	A12	ZT21 MCF RP	rp	UNKNOWN	SYBR	None				20.9079	20.8944	0.369305							FALSE	0.4	TRUE	3	15	1	83.9398				N
2º Ct replication of the condition Solitary males	B1	ZT1 MSOZ RP	rp	UNKNOWN	SYBR	None				19.3459	19.3947	0.148766							FALSE	0.4	TRUE	3	14	1	84.0817				N
	B2	ZT5 MSOZ RP	rp	UNKNOWN	SYBR	None				20.2054	20.2208	0.0447862							FALSE	0.4	TRUE	3	14	1	84.0817				N
	B3	ZT9 MSOZ RP	rp	UNKNOWN	SYBR	None				20.2328	20.1678	0.148398							FALSE	0.4	TRUE	3	14	1	84.0851				N
	B4	ZT13 MSOZ RP	rp	UNKNOWN	SYBR	None				20.2053	20.0657	0.225524							FALSE	0.4	TRUE	3	14	1	84.0851				N
	B5	ZT17 MSOZ RP	rp	UNKNOWN	SYBR	None				20.245	20.2076	0.0498158							FALSE	0.4	TRUE	3	14	1	83.9394				N
	B6	ZT21 MSOZ RP	rp	UNKNOWN	SYBR	None				19.9297	20.0035	0.102416							FALSE	0.4	TRUE	3	14	1	83.9394				N
2º Ct replication of the condition Males with females	B7	ZT1 MCF RP	rp	UNKNOWN	SYBR	None				19.4878	19.5635	0.119517							FALSE	0.4	TRUE	3	14	1	84.0923				N
	B8	ZT5 MCF RP	rp	UNKNOWN	SYBR	None				20.1417	20.1093	0.118927							FALSE	0.4	TRUE	3	14	1	84.0923				N
	B9	ZT9 MCF RP	rp	UNKNOWN	SYBR	None				19.8641	19.8291	0.0303505							FALSE	0.4	TRUE	3	14	1	84.086				N
	B10	ZT13 MCF RP	rp	UNKNOWN	SYBR	None				19.8798	20.0584	0.157466							FALSE	0.4	TRUE	3	14	1	84.086				N
	B11	ZT17 MCF RP	rp	UNKNOWN	SYBR	None				19.918	20.0264	0.0941054							FALSE	0.4	TRUE	3	14	1	83.9398				N
	B12	ZT21 MCF RP	rp	UNKNOWN	SYBR	None				20.5186	20.8944	0.369305							FALSE	0.4	TRUE	3	15	1	83.9398				N
3º Ct replication of the condition Solitary males	C1	ZT1 MSOZ RP	rp	UNKNOWN	SYBR	None				19.5618	19.3947	0.148766							FALSE	0.4	TRUE	3	14	1	84.0817				N
	C2	ZT5 MSOZ RP	rp	UNKNOWN	SYBR	None				20.1857	20.2208	0.0447862							FALSE	0.4	TRUE	3	14	1	84.0817				N
	C3	ZT9 MSOZ RP	rp	UNKNOWN	SYBR	None				19.998	20.1678	0.148398							FALSE	0.4	TRUE	3	14	1	84.0851				N
	C4	ZT13 MSOZ RP	rp	UNKNOWN	SYBR	None				19.8055	20.0657	0.225524							FALSE	0.4	TRUE	3	14	1	84.0851				N
	C5	ZT17 MSOZ RP	rp	UNKNOWN	SYBR	None				20.2266	20.2076	0.0498158							FALSE	0.4	TRUE	3	14	1	83.9394				N
	C6	ZT21 MSOZ RP	rp	UNKNOWN	SYBR	None				20.1204	20.0035	0.102416							FALSE	0.4	TRUE	3	14	1	83.9394				N
3º Ct replication of the condition Males with females	C7	ZT1 MCF RP	rp	UNKNOWN	SYBR	None				19.5014	19.5635	0.119517							FALSE	0.4	TRUE	3	14	1	84.0923				N
	C8	ZT5 MCF RP	rp	UNKNOWN	SYBR	None				19.9776	20.1093	0.118927							FALSE	0.4	TRUE	3	14	1	83.9433				N
	C9	ZT9 MCF RP	rp	UNKNOWN	SYBR	None				19.8107	19.8291	0.0303505							FALSE	0.4	TRUE	3	14	1	83.937				N
	C10	ZT13 MCF RP	rp	UNKNOWN	SYBR	None				20.118	20.0584	0.157466							FALSE	0.4	TRUE	3	14	1	83.937				N
	C11	ZT17 MCF RP	rp	UNKNOWN	SYBR	None				20.0736	20.0264	0.0941054							FALSE	0.4	TRUE	3	14	1	83.9398				N
	C12	ZT21 MCF RP	rp	UNKNOWN	SYBR	None				21.2568	20.8944	0.369305							FALSE	0.4	TRUE	3	15	1	83.9398				N
	D1	CTN RP	rp	NTC	SYBR	None				Undetermined									FALSE	0.4	TRUE	3	35	1	77.525	67.541	62.0275		Y
	D2	CTN RP	rp	NTC	SYBR	None				Undetermined									FALSE	0.4	TRUE	3	35	1	74.8428	61.4314	65.6038		Y
	D3	CTN RP	rp	NTC	SYBR	None				Undetermined									FALSE	0.4	TRUE	3	39	1	66.5003	61.4335	88.7048		Y
	Analysis Type	Singleplex
	Endogenous Control	rp
	RQ Min/Max Confidence Level	95.0
	Reference Sample	ZT1 MSOZ RP

## Sheet: per curve 1 - abdominal tips 
	Block Type	96well
	Chemistry	SYBR_GREEN
	Experiment File Name	D:\Applied Biosystems\StepOne Software v2.3\experiments\Jessica\SYBR\Abdominal tips\Expmol4\rp e period\SYBR jess ab tips rp per expmol4.eds
	Experiment Run End Time	Not Started
	Instrument Type	steponeplus
	Passive Reference	ROX
Experiment 1 - period - males with antennae
	Well	Sample Name	Target Name	Task	Reporter	Quencher	RQ	RQ Min	RQ Max	Cт	Cт Mean	Cт SD	ΔCт	ΔCт Mean	ΔCт SE	HK Control ΔCт Mean	HK Control ΔCт SE	ΔΔCт	Automatic Ct Threshold	Ct Threshold	Automatic Baseline	Baseline Start	Baseline End	Efficiency	Tm1	Tm2	Tm3	Comments	MTP
	E1	CTN PER	per	NTC	SYBR	None				Undetermined									FALSE	0.4	TRUE	3	39	1	61.7203	66.491	89.5987		Y
	E3	CTN PER	per	NTC	SYBR	None				Undetermined									FALSE	0.4	TRUE	3	39	1	61.2779	64.7063	87.0651		Y
	E5	CTN PER	per	NTC	SYBR	None				Undetermined									FALSE	0.4	TRUE	3	39	1	65.302	61.2769	89.0055		Y
1º Ct replication of the condition Solitary males	F1	ZT1 MSOZ PER	per	UNKNOWN	SYBR	None				24.843	24.9071	0.0795384							FALSE	0.4	TRUE	3	19	1	80.3556				N
	F2	ZT5 MSOZ PER	per	UNKNOWN	SYBR	None				25.4485	25.6561	0.179804							FALSE	0.4	TRUE	3	19	1	80.2065				N
	F3	ZT9 MSOZ PER	per	UNKNOWN	SYBR	None				25.13	25.1609	0.0454442							FALSE	0.4	TRUE	3	19	1	80.2084				N
	F4	ZT13 MSOZ PER	per	UNKNOWN	SYBR	None				23.637	23.5715	0.0676722							FALSE	0.4	TRUE	3	18	1	80.0593				N
	F5	ZT17 MSOZ PER	per	UNKNOWN	SYBR	None				23.514	23.5263	0.0790086							FALSE	0.4	TRUE	3	18	1	80.0608				N
	F6	ZT21 MSOZ PER	per	UNKNOWN	SYBR	None				23.3859	23.3999	0.0122804							FALSE	0.4	TRUE	3	18	1	80.0608				N
1º Ct replication of the condition Males with females	F7	ZT1 MCF PER	per	UNKNOWN	SYBR	None				24.9176	25.0565	0.172086							FALSE	0.4	TRUE	3	19	1	80.2115				N
	F8	ZT5 MCF PER	per	UNKNOWN	SYBR	None				25.9603	25.9032	0.0499912							FALSE	0.4	TRUE	3	20	1	80.0624				N
	F9	ZT9 MCF PER	per	UNKNOWN	SYBR	None				24.6788	24.7005	0.0188242							FALSE	0.4	TRUE	3	19	1	80.0589				N
	F10	ZT13 MCF PER	per	UNKNOWN	SYBR	None				23.7773	23.8005	0.0202558							FALSE	0.4	TRUE	3	18	1	80.208				N
	F11	ZT17 MCF PER	per	UNKNOWN	SYBR	None				23.2987	23.3537	0.0923358							FALSE	0.4	TRUE	3	17	1	80.0546				N
	F12	ZT21 MCF PER	per	UNKNOWN	SYBR	None				23.3574	23.4617	0.103355							FALSE	0.4	TRUE	3	18	1	80.0546				N
2º Ct replication of the condition Solitary males	G1	ZT1 MSOZ PER	per	UNKNOWN	SYBR	None				24.8823	24.9071	0.0795384							FALSE	0.4	TRUE	3	19	1	80.2065				N
	G2	ZT5 MSOZ PER	per	UNKNOWN	SYBR	None				25.7568	25.6561	0.179804							FALSE	0.4	TRUE	3	20	1	80.2065				N
	G3	ZT9 MSOZ PER	per	UNKNOWN	SYBR	None				25.1397	25.1609	0.0454442							FALSE	0.4	TRUE	3	19	1	80.2084				N
	G4	ZT13 MSOZ PER	per	UNKNOWN	SYBR	None				23.5019	23.5715	0.0676722							FALSE	0.4	TRUE	3	18	1	80.2084				N
	G5	ZT17 MSOZ PER	per	UNKNOWN	SYBR	None				23.4541	23.5263	0.0790086							FALSE	0.4	TRUE	3	18	1	80.2099				N
	G6	ZT21 MSOZ PER	per	UNKNOWN	SYBR	None				23.4045	23.3999	0.0122804							FALSE	0.4	TRUE	3	18	1	80.0608				N
2º Ct replication of the condition Males with females	G7	ZT1 MCF PER	per	UNKNOWN	SYBR	None				25.0029	25.0565	0.172086							FALSE	0.4	TRUE	3	19	1	80.2115				N
	G8	ZT5 MCF PER	per	UNKNOWN	SYBR	None				25.8821	25.9032	0.0499912							FALSE	0.4	TRUE	3	20	1	80.2115				N
	G9	ZT9 MCF PER	per	UNKNOWN	SYBR	None				24.7096	24.7005	0.0188242							FALSE	0.4	TRUE	3	19	1	80.208				N
	G10	ZT13 MCF PER	per	UNKNOWN	SYBR	None				23.8144	23.8005	0.0202558							FALSE	0.4	TRUE	3	18	1	80.208				N
	G11	ZT17 MCF PER	per	UNKNOWN	SYBR	None				23.3022	23.3537	0.0923358							FALSE	0.4	TRUE	3	17	1	80.0546				N
	G12	ZT21 MCF PER	per	UNKNOWN	SYBR	None				23.4635	23.4617	0.103355							FALSE	0.4	TRUE	3	18	1	80.0546				N
3º Ct replication of the condition Solitary males	H1	ZT1 MSOZ PER	per	UNKNOWN	SYBR	None				24.9961	24.9071	0.0795384							FALSE	0.4	TRUE	3	19	1	80.3556				N
	H2	ZT5 MSOZ PER	per	UNKNOWN	SYBR	None				25.763	25.6561	0.179804							FALSE	0.4	TRUE	3	20	1	80.2065				N
	H3	ZT9 MSOZ PER	per	UNKNOWN	SYBR	None				25.2131	25.1609	0.0454442							FALSE	0.4	TRUE	3	20	1	80.2084				N
	H4	ZT13 MSOZ PER	per	UNKNOWN	SYBR	None				23.5757	23.5715	0.0676722							FALSE	0.4	TRUE	3	18	1	80.2084				N
	H5	ZT17 MSOZ PER	per	UNKNOWN	SYBR	None				23.6107	23.5263	0.0790086							FALSE	0.4	TRUE	3	18	1	80.2099				N
	H6	ZT21 MSOZ PER	per	UNKNOWN	SYBR	None				23.4092	23.3999	0.0122804							FALSE	0.4	TRUE	3	18	1	80.2099				N
3º Ct replication of the condition Males with females	H7	ZT1 MCF PER	per	UNKNOWN	SYBR	None				25.249	25.0565	0.172086							FALSE	0.4	TRUE	3	20	1	80.2115				N
	H8	ZT5 MCF PER	per	UNKNOWN	SYBR	None				25.8673	25.9032	0.0499912							FALSE	0.4	TRUE	3	20	1	80.2115				N
	H9	ZT9 MCF PER	per	UNKNOWN	SYBR	None				24.713	24.7005	0.0188242							FALSE	0.4	TRUE	3	19	1	80.208				N
	H10	ZT13 MCF PER	per	UNKNOWN	SYBR	None				23.8099	23.8005	0.0202558							FALSE	0.4	TRUE	3	18	1	80.208				N
	H11	ZT17 MCF PER	per	UNKNOWN	SYBR	None				23.4603	23.3537	0.0923358							FALSE	0.4	TRUE	3	17	1	80.0546				N
	H12	ZT21 MCF PER	per	UNKNOWN	SYBR	None				23.5641	23.4617	0.103355							FALSE	0.4	TRUE	3	18	1	80.0546				N
	Analysis Type	Singleplex
	Endogenous Control	per
	RQ Min/Max Confidence Level	95.0
	Reference Sample	ZT1 MSOZ RP

## Sheet: per curve 2 - abdominal tips 
	Block Type	96well
	Chemistry	SYBR_GREEN
	Experiment File Name	D:\Applied Biosystems\StepOne Software v2.3\experiments\Jessica\SYBR\Abdominal tips\Expmol5\rp e period\SYBR jess ab tips rp per Expmol5.eds
	Experiment Run End Time	Not Started
	Instrument Type	steponeplus
	Passive Reference	ROX
Experiment 2 - period - males with antennae
	Well	Sample Name	Target Name	Task	Reporter	Quencher	RQ	RQ Min	RQ Max	Cт	Cт Mean	Cт SD	ΔCт	ΔCт Mean	ΔCт SE	HK Control ΔCт Mean	HK Control ΔCт SE	ΔΔCт	Automatic Ct Threshold	Ct Threshold	Automatic Baseline	Baseline Start	Baseline End	Efficiency	Tm1	Tm2	Tm3	Comments	MTP
	E1	CTN PER	per	NTC	SYBR	None				Undetermined									FALSE	0.4	TRUE	3	35	1	68.1343	61.5737			Y
	E2	CTN PER	per	NTC	SYBR	None				Undetermined									FALSE	0.4	TRUE	3	39	1	61.4246	65.7486	87.2196		Y
	E3	CTN PER	per	NTC	SYBR	None				Undetermined									FALSE	0.4	TRUE	3	35	1	61.2769	67.9865	87.5189		Y
	E4	CTN PER	per	NTC	SYBR	None				Undetermined									FALSE	0.4	TRUE	3	39	1	66.3464	61.1278	89.159		Y
1º Ct replication of the condition Solitary males	F1	ZT1 MSOZ PER	per	UNKNOWN	SYBR	None				24.1819	24.1767	0.0444865							FALSE	0.4	TRUE	3	18	1	80.0626				N
	F2	ZT5 MSOZ PER	per	UNKNOWN	SYBR	None				25.4194	25.5107	0.0899078							FALSE	0.4	TRUE	3	19	1	80.0626				N
	F3	ZT9 MSOZ PER	per	UNKNOWN	SYBR	None				24.3522	24.3872	0.0450183							FALSE	0.4	TRUE	3	19	1	80.0638				N
	F4	ZT13 MSOZ PER	per	UNKNOWN	SYBR	None				23.6384	23.5978	0.0352737							FALSE	0.4	TRUE	3	18	1	79.9147				N
	F5	ZT17 MSOZ PER	per	UNKNOWN	SYBR	None				23.1657	23.1206	0.0392314							FALSE	0.4	TRUE	3	17	1	79.915				N
	F6	ZT21 MSOZ PER	per	UNKNOWN	SYBR	None				25.178	25.1685	0.0347909							FALSE	0.4	TRUE	3	19	1	79.915				N
1º Ct replication of the condition Males with females	F7	ZT1 MCF PER	per	UNKNOWN	SYBR	None				25.7829	25.821	0.0688091							FALSE	0.4	TRUE	3	20	1	80.0668				N
	F8	ZT5 MCF PER	per	UNKNOWN	SYBR	None				27.2259	27.2675	0.145882							FALSE	0.4	TRUE	3	21	1	79.9177				N
	F9	ZT9 MCF PER	per	UNKNOWN	SYBR	None				26.6788	26.7217	0.124573							FALSE	0.4	TRUE	3	21	1	79.9156				N
	F10	ZT13 MCF PER	per	UNKNOWN	SYBR	None				25.0144	25.1079	0.0862593							FALSE	0.4	TRUE	3	19	1	79.9156				N
	F11	ZT17 MCF PER	per	UNKNOWN	SYBR	None				24.6766	24.7274	0.0546813							FALSE	0.4	TRUE	3	18	1	79.7652				N
	F12	ZT21 MCF PER	per	UNKNOWN	SYBR	None				24.6404	24.6823	0.0785446							FALSE	0.4	TRUE	3	19	1	79.7652				N
2º Ct replication of the condition Solitary males	G1	ZT1 MSOZ PER	per	UNKNOWN	SYBR	None				24.1298	24.1767	0.0444865							FALSE	0.4	TRUE	3	18	1	80.0626				N
	G2	ZT5 MSOZ PER	per	UNKNOWN	SYBR	None				25.5136	25.5107	0.0899078							FALSE	0.4	TRUE	3	20	1	80.0626				N
	G3	ZT9 MSOZ PER	per	UNKNOWN	SYBR	None				24.3714	24.3872	0.0450183							FALSE	0.4	TRUE	3	19	1	80.0638				N
	G4	ZT13 MSOZ PER	per	UNKNOWN	SYBR	None				23.5802	23.5978	0.0352737							FALSE	0.4	TRUE	3	17	1	80.0638				N
	G5	ZT17 MSOZ PER	per	UNKNOWN	SYBR	None				23.0945	23.1206	0.0392314							FALSE	0.4	TRUE	3	17	1	80.0641				N
	G6	ZT21 MSOZ PER	per	UNKNOWN	SYBR	None				25.1976	25.1685	0.0347909							FALSE	0.4	TRUE	3	19	1	80.0641				N
2º Ct replication of the condition Males with females	G7	ZT1 MCF PER	per	UNKNOWN	SYBR	None				25.9005	25.821	0.0688091							FALSE	0.4	TRUE	3	20	1	80.0668				N
	G8	ZT5 MCF PER	per	UNKNOWN	SYBR	None				27.147	27.2675	0.145882							FALSE	0.4	TRUE	3	21	1	79.9177				N
	G9	ZT9 MCF PER	per	UNKNOWN	SYBR	None				26.6243	26.7217	0.124573							FALSE	0.4	TRUE	3	20	1	79.9156				N
	G10	ZT13 MCF PER	per	UNKNOWN	SYBR	None				25.1249	25.1079	0.0862593							FALSE	0.4	TRUE	3	19	1	79.9156				N
	G11	ZT17 MCF PER	per	UNKNOWN	SYBR	None				24.7204	24.7274	0.0546813							FALSE	0.4	TRUE	3	19	1	79.9143				N
	G12	ZT21 MCF PER	per	UNKNOWN	SYBR	None				24.6336	24.6823	0.0785446							FALSE	0.4	TRUE	3	19	1	79.9143				N
3º Ct replication of the condition Solitary males	H1	ZT1 MSOZ PER	per	UNKNOWN	SYBR	None				24.2183	24.1767	0.0444865							FALSE	0.4	TRUE	3	18	1	80.0626				N
	H2	ZT5 MSOZ PER	per	UNKNOWN	SYBR	None				25.5991	25.5107	0.0899078							FALSE	0.4	TRUE	3	20	1	80.2117				N
	H3	ZT9 MSOZ PER	per	UNKNOWN	SYBR	None				24.438	24.3872	0.0450183							FALSE	0.4	TRUE	3	18	1	80.0638				N
	H4	ZT13 MSOZ PER	per	UNKNOWN	SYBR	None				23.5748	23.5978	0.0352737							FALSE	0.4	TRUE	3	18	1	80.0638				N
	H6	ZT17 MSOZ PER	per	UNKNOWN	SYBR	None				23.1016	23.1206	0.0392314							FALSE	0.4	TRUE	3	17	1	80.0641				N
	H5	ZT21 MSOZ PER	per	UNKNOWN	SYBR	None				25.13	25.1685	0.0347909							FALSE	0.4	TRUE	3	19	1	80.0641				N
3º Ct replication of the condition Males with females	H7	ZT1 MCF PER	per	UNKNOWN	SYBR	None				25.7798	25.821	0.0688091							FALSE	0.4	TRUE	3	20	1	80.2159				N
	H8	ZT5 MCF PER	per	UNKNOWN	SYBR	None				27.4297	27.2675	0.145882							FALSE	0.4	TRUE	3	22	1	80.0668				N
	H9	ZT9 MCF PER	per	UNKNOWN	SYBR	None				26.8621	26.7217	0.124573							FALSE	0.4	TRUE	3	21	1	79.9156				N
	H10	ZT13 MCF PER	per	UNKNOWN	SYBR	None				25.1844	25.1079	0.0862593							FALSE	0.4	TRUE	3	19	1	79.9156				N
	H11	ZT17 MCF PER	per	UNKNOWN	SYBR	None				24.7853	24.7274	0.0546813							FALSE	0.4	TRUE	3	19	1	79.9143				N
	H12	ZT21 MCF PER	per	UNKNOWN	SYBR	None				24.7729	24.6823	0.0785446							FALSE	0.4	TRUE	3	18	1	79.9143				N
	Analysis Type	Singleplex
	Endogenous Control	per
	RQ Min/Max Confidence Level	95.0
	Reference Sample	ZT1 MSOZ RP

## Sheet: per curve 3 - abdominal tips 
	Block Type	96well
	Chemistry	SYBR_GREEN
	Experiment File Name	D:\Users\INSTR-ADMIN\Desktop\Jess 2020\Ab. tips\Expmol 6\cyc e per 17jan20\SYBR ab tips cyc per expmol6 17jan20.eds
	Experiment Run End Time	Not Started
	Instrument Type	steponeplus
	Passive Reference	ROX
Experiment 3 - period - males with antennae
	Well	Sample Name	Target Name	Task	Reporter	Quencher	RQ	RQ Min	RQ Max	Cт	Cт Mean	Cт SD	ΔCт	ΔCт Mean	ΔCт SE	HK Control ΔCт Mean	HK Control ΔCт SE	ΔΔCт	Automatic Ct Threshold	Ct Threshold	Automatic Baseline	Baseline Start	Baseline End	Efficiency	Tm1	Tm2	Tm3	Comments	MTP
	E10	CTN PER	per	NTC	SYBR	None				Undetermined									FALSE	0.4	TRUE	3	39	1	61.5833	65.9053	88.2606		Y
	E11	CTN PER	per	NTC	SYBR	None				Undetermined									FALSE	0.4	TRUE	3	39	1	61.429				N
	E12	CTN PER	per	NTC	SYBR	None				Undetermined									FALSE	0.4	TRUE	3	39	1	61.578				N
1º Ct replication of the condition Solitary males	F1	ZT1 MSOZ PER	per	UNKNOWN	SYBR	None				23.7498	23.9218	0.224422							FALSE	0.4	TRUE	3	18	1	80.3557				N
	F2	ZT5 MSOZ PER	per	UNKNOWN	SYBR	None				25.9681	25.997	0.225128							FALSE	0.4	TRUE	3	20	1	80.2066				N
	F3	ZT9 MSOZ PER	per	UNKNOWN	SYBR	None				24.9795	25.0905	0.101064							FALSE	0.4	TRUE	3	19	1	80.2098				N
	F4	ZT13 MSOZ PER	per	UNKNOWN	SYBR	None				24.1876	24.1297	0.121514							FALSE	0.4	TRUE	3	18	1	80.2098				N
	F5	ZT17 MSOZ PER	per	UNKNOWN	SYBR	None				23.6512	23.6962	0.0620518							FALSE	0.4	TRUE	3	18	1	80.2119				N
	F6	ZT21 MSOZ PER	per	UNKNOWN	SYBR	None				23.3284	23.4788	0.174581							FALSE	0.4	TRUE	3	17	1	80.2119				N
1º Ct replication of the condition Males with females	F7	ZT1 MCF PER	per	UNKNOWN	SYBR	None				24.4884	24.5899	0.114815							FALSE	0.4	TRUE	3	19	1	80.3641				N
	F8	ZT5 MCF PER	per	UNKNOWN	SYBR	None				25.5726	25.6098	0.032203							FALSE	0.4	TRUE	3	20	1	80.3641				N
	F9	ZT9 MCF PER	per	UNKNOWN	SYBR	None				24.902	24.8835	0.0962658							FALSE	0.4	TRUE	3	19	1	80.2127				N
	F10	ZT13 MCF PER	per	UNKNOWN	SYBR	None				23.6932	23.7713	0.0680138							FALSE	0.4	TRUE	3	18	1	80.3618				N
	F11	ZT17 MCF PER	per	UNKNOWN	SYBR	None				23.5974	23.7245	0.131901							FALSE	0.4	TRUE	3	17	1	80.2106				N
	F12	ZT21 MCF PER	per	UNKNOWN	SYBR	None				24.3205	24.4054	0.121569							FALSE	0.4	TRUE	3	18	1	80.2106				N
2º Ct replication of the condition Solitary males	G1	ZT1 MSOZ PER	per	UNKNOWN	SYBR	None				23.84	23.9218	0.224422							FALSE	0.4	TRUE	3	18	1	80.3557				N
	G2	ZT5 MSOZ PER	per	UNKNOWN	SYBR	None				25.7877	25.997	0.225128							FALSE	0.4	TRUE	3	20	1	80.3557				N
	G3	ZT9 MSOZ PER	per	UNKNOWN	SYBR	None				25.1148	25.0905	0.101064							FALSE	0.4	TRUE	3	19	1	80.2098				N
	G4	ZT13 MSOZ PER	per	UNKNOWN	SYBR	None				24.2113	24.1297	0.121514							FALSE	0.4	TRUE	3	18	1	80.2098				N
	G5	ZT17 MSOZ PER	per	UNKNOWN	SYBR	None				23.6703	23.6962	0.0620518							FALSE	0.4	TRUE	3	18	1	80.2119				N
	G6	ZT21 MSOZ PER	per	UNKNOWN	SYBR	None				23.6703	23.4788	0.174581							FALSE	0.4	TRUE	3	18	1	80.2119				N
2º Ct replication of the condition Males with females	G7	ZT1 MCF PER	per	UNKNOWN	SYBR	None				24.5667	24.5899	0.114815							FALSE	0.4	TRUE	3	19	1	80.3641				N
	G8	ZT5 MCF PER	per	UNKNOWN	SYBR	None				25.6279	25.6098	0.032203							FALSE	0.4	TRUE	3	19	1	80.3641				N
	G9	ZT9 MCF PER	per	UNKNOWN	SYBR	None				24.7793	24.8835	0.0962658							FALSE	0.4	TRUE	3	19	1	80.3618				N
	G10	ZT13 MCF PER	per	UNKNOWN	SYBR	None				23.8178	23.7713	0.0680138							FALSE	0.4	TRUE	3	18	1	80.3618				N
	G11	ZT17 MCF PER	per	UNKNOWN	SYBR	None				23.7154	23.7245	0.131901							FALSE	0.4	TRUE	3	18	1	80.2106				N
	G12	ZT21 MCF PER	per	UNKNOWN	SYBR	None				24.351	24.4054	0.121569							FALSE	0.4	TRUE	3	18	1	80.2106				N
3º Ct replication of the condition Solitary males	H1	ZT1 MSOZ PER	per	UNKNOWN	SYBR	None				24.1757	23.9218	0.224422							FALSE	0.4	TRUE	3	18	1	80.3557				N
	H2	ZT5 MSOZ PER	per	UNKNOWN	SYBR	None				26.2352	25.997	0.225128							FALSE	0.4	TRUE	3	21	1	80.3557				N
	H3	ZT9 MSOZ PER	per	UNKNOWN	SYBR	None				25.1772	25.0905	0.101064							FALSE	0.4	TRUE	3	19	1	80.3588				N
	H4	ZT13 MSOZ PER	per	UNKNOWN	SYBR	None				23.99	24.1297	0.121514							FALSE	0.4	TRUE	3	18	1	80.2098				N
	H5	ZT17 MSOZ PER	per	UNKNOWN	SYBR	None				23.7669	23.6962	0.0620518							FALSE	0.4	TRUE	3	18	1	80.361				N
	H6	ZT21 MSOZ PER	per	UNKNOWN	SYBR	None				23.4378	23.4788	0.174581							FALSE	0.4	TRUE	3	18	1	80.361				N
3º Ct replication of the condition Males with females	H7	ZT1 MCF PER	per	UNKNOWN	SYBR	None				24.7145	24.5899	0.114815							FALSE	0.4	TRUE	3	19	1	80.3641				N
	H8	ZT5 MCF PER	per	UNKNOWN	SYBR	None				25.6289	25.6098	0.032203							FALSE	0.4	TRUE	3	20	1	80.3641				N
	H9	ZT9 MCF PER	per	UNKNOWN	SYBR	None				24.9692	24.8835	0.0962658							FALSE	0.4	TRUE	3	19	1	80.3618				N
	H10	ZT13 MCF PER	per	UNKNOWN	SYBR	None				23.8028	23.7713	0.0680138							FALSE	0.4	TRUE	3	18	1	80.3618				N
	H11	ZT17 MCF PER	per	UNKNOWN	SYBR	None				23.8607	23.7245	0.131901							FALSE	0.4	TRUE	3	18	1	80.3597				N
	H12	ZT21 MCF PER	per	UNKNOWN	SYBR	None				24.5447	24.4054	0.121569							FALSE	0.4	TRUE	3	18	1	80.3597				N
	Analysis Type	Singleplex
	Endogenous Control	per
	RQ Min/Max Confidence Level	95.0
	Reference Sample	ZT1 MSOZ CYC

## Sheet: cyc curve 1 - abdominal tips 
	Block Type	96well
	Chemistry	SYBR_GREEN
	Experiment File Name	D:\Applied Biosystems\StepOne Software v2.3\experiments\Jessica\SYBR\Abdominal tips\Expmol4\cyc e cry2\SYBR jess ab tips cyc cry2 Expmol4.eds
	Experiment Run End Time	Not Started
	Instrument Type	steponeplus
	Passive Reference	ROX
Experiment 1 - cycle - males with antennae
	Well	Sample Name	Target Name	Task	Reporter	Quencher	RQ	RQ Min	RQ Max	Cт	Cт Mean	Cт SD	ΔCт	ΔCт Mean	ΔCт SE	HK Control ΔCт Mean	HK Control ΔCт SE	ΔΔCт	Automatic Ct Threshold	Ct Threshold	Automatic Baseline	Baseline Start	Baseline End	Efficiency	Tm1	Tm2	Tm3	Comments	MTP
1º Ct replication of the condition Solitary males	A1	ZT1 MSOZ CYC	cyc	UNKNOWN	SYBR	None				28.111	28.1016	0.0678184							FALSE	1	TRUE	3	21	1	80.7927				N
	A2	ZT5 MSOZ CYC	cyc	UNKNOWN	SYBR	None				28.6078	28.6241	0.119448							FALSE	1	TRUE	3	22	1	80.942				N
	A3	ZT9 MSOZ CYC	cyc	UNKNOWN	SYBR	None				29.2389	29.1288	0.109375							FALSE	1	TRUE	3	22	1	80.7911				N
	A4	ZT13 MSOZ CYC	cyc	UNKNOWN	SYBR	None				30.0303	29.8643	0.162496							FALSE	1	TRUE	3	23	1	80.7911				N
	A5	ZT17 MSOZ CYC	cyc	UNKNOWN	SYBR	None				30.3761	30.1494	0.327946							FALSE	1	TRUE	3	23	1	80.6447				N
	A6	ZT21 MSOZ CYC	cyc	UNKNOWN	SYBR	None				28.2367	28.1432	0.0835767							FALSE	1	TRUE	3	21	1	80.794				N
1º Ct replication of the condition Males with females	A7	ZT1 MCF CYC	cyc	UNKNOWN	SYBR	None				28.3581	28.4415	0.249922							FALSE	1	TRUE	3	21	1	80.9443				N
	A8	ZT5 MCF CYC	cyc	UNKNOWN	SYBR	None				28.4542	28.3661	0.0810412							FALSE	1	TRUE	3	21	1	80.795				N
	A9	ZT9 MCF CYC	cyc	UNKNOWN	SYBR	None				28.5158	28.4679	0.0777024							FALSE	1	TRUE	3	21	1	80.7933				N
	A10	ZT13 MCF CYC	cyc	UNKNOWN	SYBR	None				29.9861	29.8962	0.15146							FALSE	1	TRUE	3	23	1	80.644				N
	A11	ZT17 MCF CYC	cyc	UNKNOWN	SYBR	None				29.643	29.6347	0.0282432							FALSE	1	TRUE	3	22	1	80.491				N
	A12	ZT21 MCF CYC	cyc	UNKNOWN	SYBR	None				29.9915	29.9138	0.131295							FALSE	1	TRUE	3	22	1	80.6403				N
2º Ct replication of the condition Solitary males	B1	ZT1 MSOZ CYC	cyc	UNKNOWN	SYBR	None				28.1642	28.1016	0.0678184							FALSE	1	TRUE	3	20	1	80.7927				N
	B2	ZT5 MSOZ CYC	cyc	UNKNOWN	SYBR	None				28.5136	28.6241	0.119448							FALSE	1	TRUE	3	21	1	80.7927				N
	B3	ZT9 MSOZ CYC	cyc	UNKNOWN	SYBR	None				29.1272	29.1288	0.109375							FALSE	1	TRUE	3	22	1	80.7911				N
	B4	ZT13 MSOZ CYC	cyc	UNKNOWN	SYBR	None				29.8569	29.8643	0.162496							FALSE	1	TRUE	3	23	1	80.7911				N
	B5	ZT17 MSOZ CYC	cyc	UNKNOWN	SYBR	None				30.2987	30.1494	0.327946							FALSE	1	TRUE	3	23	1	80.6447				N
	B6	ZT21 MSOZ CYC	cyc	UNKNOWN	SYBR	None				28.0759	28.1432	0.0835767							FALSE	1	TRUE	3	21	1	80.6447				N
2º Ct replication of the condition Males with females	B7	ZT1 MCF CYC	cyc	UNKNOWN	SYBR	None				28.2439	28.4415	0.249922							FALSE	1	TRUE	3	21	1	80.795				N
	B8	ZT5 MCF CYC	cyc	UNKNOWN	SYBR	None				28.3494	28.3661	0.0810412							FALSE	1	TRUE	3	21	1	80.795				N
	B9	ZT9 MCF CYC	cyc	UNKNOWN	SYBR	None				28.5097	28.4679	0.0777024							FALSE	1	TRUE	3	21	1	80.644				N
	B10	ZT13 MCF CYC	cyc	UNKNOWN	SYBR	None				29.9811	29.8962	0.15146							FALSE	1	TRUE	3	23	1	80.7933				N
	B11	ZT17 MCF CYC	cyc	UNKNOWN	SYBR	None				29.6032	29.6347	0.0282432							FALSE	1	TRUE	3	22	1	80.6403				N
	B12	ZT21 MCF CYC	cyc	UNKNOWN	SYBR	None				29.7622	29.9138	0.131295							FALSE	1	TRUE	3	23	1	80.6403				N
3º Ct replication of the condition Solitary males	C1	ZT1 MSOZ CYC	cyc	UNKNOWN	SYBR	None				28.0295	28.1016	0.0678184							FALSE	1	TRUE	3	21	1	80.7927				N
	C2	ZT5 MSOZ CYC	cyc	UNKNOWN	SYBR	None				28.7508	28.6241	0.119448							FALSE	1	TRUE	3	22	1	80.7927				N
	C3	ZT9 MSOZ CYC	cyc	UNKNOWN	SYBR	None				29.0202	29.1288	0.109375							FALSE	1	TRUE	3	22	1	80.7911				N
	C4	ZT13 MSOZ CYC	cyc	UNKNOWN	SYBR	None				29.7056	29.8643	0.162496							FALSE	1	TRUE	3	22	1	80.7911				N
	C5	ZT17 MSOZ CYC	cyc	UNKNOWN	SYBR	None				29.7734	30.1494	0.327946							FALSE	1	TRUE	3	23	1	80.6447				N
	C6	ZT21 MSOZ CYC	cyc	UNKNOWN	SYBR	None				28.1168	28.1432	0.0835767							FALSE	1	TRUE	3	21	1	80.6447				N
3º Ct replication of the condition Males with females	C7	ZT1 MCF CYC	cyc	UNKNOWN	SYBR	None				28.7225	28.4415	0.249922							FALSE	1	TRUE	3	22	1	80.795				N
	C8	ZT5 MCF CYC	cyc	UNKNOWN	SYBR	None				28.2947	28.3661	0.0810412							FALSE	1	TRUE	3	21	1	80.795				N
	C9	ZT9 MCF CYC	cyc	UNKNOWN	SYBR	None				28.3783	28.4679	0.0777024							FALSE	1	TRUE	3	21	1	80.7933				N
	C10	ZT13 MCF CYC	cyc	UNKNOWN	SYBR	None				29.7213	29.8962	0.15146							FALSE	1	TRUE	3	22	1	80.644				N
	C11	ZT17 MCF CYC	cyc	UNKNOWN	SYBR	None				29.6578	29.6347	0.0282432							FALSE	1	TRUE	3	22	1	80.6403				N
	C12	ZT21 MCF CYC	cyc	UNKNOWN	SYBR	None				29.9877	29.9138	0.131295							FALSE	1	TRUE	3	23	1	80.491				N
	D1	CTN CYC	cyc	NTC	SYBR	None				Undetermined									FALSE	1	TRUE	3	39	1	61.6824	66.7586	87.6604		Y
	D2	CTN CYC	cyc	NTC	SYBR	None				Undetermined									FALSE	1	TRUE	3	39	1	61.5331	87.3618			Y
	D3	CTN CYC	cyc	NTC	SYBR	None				Undetermined									FALSE	1	TRUE	3	39	1	61.38	87.361			Y
	D4	CTN CYC	cyc	NTC	SYBR	None				Undetermined									FALSE	1	TRUE	3	39	1	64.8143	61.0814	86.913		Y
	D5	CTN CYC	cyc	NTC	SYBR	None				Undetermined									FALSE	1	TRUE	3	39	1	61.3849	87.5125			Y
	Analysis Type	Singleplex
	Endogenous Control	cyc
	RQ Min/Max Confidence Level	95.0
	Reference Sample	ZT1 MSOZ CYC

## Sheet: cyc curve 2 - abdominal tips 
	Block Type	96well
	Chemistry	SYBR_GREEN
	Experiment File Name	D:\Applied Biosystems\StepOne Software v2.3\experiments\Jessica\SYBR\Abdominal tips\Expmol5\cyc e cry2\SYBR jess ab tips cyc cry2 Expmol5.eds
	Experiment Run End Time	Not Started
	Instrument Type	steponeplus
	Passive Reference	ROX
Experiment 2 - cycle - males with antennae
	Well	Sample Name	Target Name	Task	Reporter	Quencher	RQ	RQ Min	RQ Max	Cт	Cт Mean	Cт SD	ΔCт	ΔCт Mean	ΔCт SE	HK Control ΔCт Mean	HK Control ΔCт SE	ΔΔCт	Automatic Ct Threshold	Ct Threshold	Automatic Baseline	Baseline Start	Baseline End	Efficiency	Tm1	Tm2	Tm3	Comments	BADROX	MTP
1º Ct replication of the condition Solitary males	A1	ZT1 MSOZ CYC	cyc	UNKNOWN	SYBR	None				28.4673	28.1591	0.267582							FALSE	1	TRUE	3	21	1	80.9564				N	N
	A2	ZT5 MSOZ CYC	cyc	UNKNOWN	SYBR	None				27.5793	27.5731	0.0678276							FALSE	1	TRUE	3	20	1	80.9564				N	N
	A3	ZT9 MSOZ CYC	cyc	UNKNOWN	SYBR	None				27.878	27.8042	0.104435							FALSE	1	TRUE	3	21	1	80.9526				N	N
	A4	ZT13 MSOZ CYC	cyc	UNKNOWN	SYBR	None				29.2679	29.2123	0.0858169							FALSE	1	TRUE	3	22	1	81.1018				N	N
	A5	ZT17 MSOZ CYC	cyc	UNKNOWN	SYBR	None				28.9582	28.8787	0.0928915							FALSE	1	TRUE	3	22	1	80.9549				N	N
	A6	ZT21 MSOZ CYC	cyc	UNKNOWN	SYBR	None				30.1207	29.7614	0.342771							FALSE	1	TRUE	3	23	1	80.9549				N	N
1º Ct replication of the condition Males with females	A7	ZT1 MCF CYC	cyc	UNKNOWN	SYBR	None				28.7025	28.7561	0.0846347							FALSE	1	TRUE	3	22	1	81.1054				N	N
	A8	ZT5 MCF CYC	cyc	UNKNOWN	SYBR	None				27.848	27.8007	0.118545							FALSE	1	TRUE	3	21	1	81.1054				N	N
	A9	ZT9 MCF CYC	cyc	UNKNOWN	SYBR	None				29.1223	28.9342	0.198207							FALSE	1	TRUE	3	22	1	81.1031				N	N
	A10	ZT13 MCF CYC	cyc	UNKNOWN	SYBR	None				29.9065	29.8844	0.100712							FALSE	1	TRUE	3	23	1	81.1031				N	N
	A11	ZT17 MCF CYC	cyc	UNKNOWN	SYBR	None				29.6615	29.5486	0.114764							FALSE	1	TRUE	3	23	1	80.9497				N	N
	A12	ZT21 MCF CYC	cyc	UNKNOWN	SYBR	None				29.6453	29.5025	0.129196							FALSE	1	TRUE	3	22	1	80.9497				N	N
2º Ct replication of the condition Solitary males	B1	ZT1 MSOZ CYC	cyc	UNKNOWN	SYBR	None				28.0243	28.1591	0.267582							FALSE	1	TRUE	3	20	1	81.1055				N	N
	B2	ZT5 MSOZ CYC	cyc	UNKNOWN	SYBR	None				27.5024	27.5731	0.0678276							FALSE	1	TRUE	3	20	1	80.9564				N	N
	B3	ZT9 MSOZ CYC	cyc	UNKNOWN	SYBR	None				27.6847	27.8042	0.104435							FALSE	1	TRUE	3	20	1	80.9526				N	N
	B4	ZT13 MSOZ CYC	cyc	UNKNOWN	SYBR	None				29.2555	29.2123	0.0858169							FALSE	1	TRUE	3	22	1	80.9526				N	N
	B5	ZT17 MSOZ CYC	cyc	UNKNOWN	SYBR	None				28.7766	28.8787	0.0928915							FALSE	1	TRUE	3	22	1	80.9549				N	N
	B6	ZT21 MSOZ CYC	cyc	UNKNOWN	SYBR	None				29.7253	29.7614	0.342771							FALSE	1	TRUE	3	23	1	80.9549				N	N
2º Ct replication of the condition Males with females	B7	ZT1 MCF CYC	cyc	UNKNOWN	SYBR	None				28.8536	28.7561	0.0846347							FALSE	1	TRUE	3	22	1	81.1054				N	N
	B8	ZT5 MCF CYC	cyc	UNKNOWN	SYBR	None				27.6659	27.8007	0.118545							FALSE	1	TRUE	3	21	1	81.1054				N	N
	B9	ZT9 MCF CYC	cyc	UNKNOWN	SYBR	None				28.9529	28.9342	0.198207							FALSE	1	TRUE	3	22	1	80.954				N	N
	B10	ZT13 MCF CYC	cyc	UNKNOWN	SYBR	None				29.7745	29.8844	0.100712							FALSE	1	TRUE	3	23	1	80.954				N	N
	B11	ZT17 MCF CYC	cyc	UNKNOWN	SYBR	None				29.5522	29.5486	0.114764							FALSE	1	TRUE	3	22	1	80.9497				N	N
	B12	ZT21 MCF CYC	cyc	UNKNOWN	SYBR	None				29.3937	29.5025	0.129196							FALSE	1	TRUE	3	23	1	80.9497				N	N
3º Ct replication of the condition Solitary males	C1	ZT1 MSOZ CYC	cyc	UNKNOWN	SYBR	None				27.9858	28.1591	0.267582							FALSE	1	TRUE	3	21	1	80.9564				N	N
	C2	ZT5 MSOZ CYC	cyc	UNKNOWN	SYBR	None				27.6376	27.5731	0.0678276							FALSE	1	TRUE	3	20	1	80.9564				N	N
	C3	ZT9 MSOZ CYC	cyc	UNKNOWN	SYBR	None				27.8499	27.8042	0.104435							FALSE	1	TRUE	3	21	1	80.9526				N	N
	C4	ZT13 MSOZ CYC	cyc	UNKNOWN	SYBR	None				29.1134	29.2123	0.0858169							FALSE	1	TRUE	3	22	1	80.9526				N	N
	C5	ZT17 MSOZ CYC	cyc	UNKNOWN	SYBR	None				28.9012	28.8787	0.0928915							FALSE	1	TRUE	3	22	1	80.9549				N	N
	C6	ZT21 MSOZ CYC	cyc	UNKNOWN	SYBR	None				29.4381	29.7614	0.342771							FALSE	1	TRUE	3	22	1	80.8058				N	N
3º Ct replication of the condition Males with females	C7	ZT1 MCF CYC	cyc	UNKNOWN	SYBR	None				28.7121	28.7561	0.0846347							FALSE	1	TRUE	3	22	1	81.1054				N	N
	C8	ZT5 MCF CYC	cyc	UNKNOWN	SYBR	None				27.8883	27.8007	0.118545							FALSE	1	TRUE	3	21	1	81.1054				N	N
	C9	ZT9 MCF CYC	cyc	UNKNOWN	SYBR	None				28.7273	28.9342	0.198207							FALSE	1	TRUE	3	19	1	80.954				Y	N
	C10	ZT13 MCF CYC	cyc	UNKNOWN	SYBR	None				29.9722	29.8844	0.100712							FALSE	1	TRUE	3	23	1	80.954				N	N
	C11	ZT17 MCF CYC	cyc	UNKNOWN	SYBR	None				29.4321	29.5486	0.114764							FALSE	1	TRUE	3	22	1	80.8006				N	N
	C12	ZT21 MCF CYC	cyc	UNKNOWN	SYBR	None				29.4684	29.5025	0.129196							FALSE	1	TRUE	3	22	1	80.8006				N	N
	D1	CTN CYC	cyc	NTC	SYBR	None				Undetermined									FALSE	1	TRUE	3	39	1	61.5672				N	N
	D2	CTN CYC	cyc	NTC	SYBR	None				Undetermined									FALSE	1	TRUE	3	39	1	61.4181	91.8441			N	Y
	D3	CTN CYC	cyc	NTC	SYBR	None				Undetermined									FALSE	1	TRUE	3	39	1	61.2651	92.2878	64.9938		N	Y
	Analysis Type	Singleplex
	Endogenous Control	cyc
	RQ Min/Max Confidence Level	95.0
	Reference Sample	ZT1 MSOZ CYC

## Sheet: cyc curve 3 - abdominal tips 
	Block Type	96well
	Chemistry	SYBR_GREEN
	Experiment File Name	D:\Users\INSTR-ADMIN\Desktop\Jess 2020\Ab. tips\Expmol 6\cyc e per 17jan20\SYBR ab tips cyc per expmol6 17jan20.eds
	Experiment Run End Time	Not Started
	Instrument Type	steponeplus
	Passive Reference	ROX
Experiment 3 - cycle - males with antennae
	Well	Sample Name	Target Name	Task	Reporter	Quencher	RQ	RQ Min	RQ Max	Cт	Cт Mean	Cт SD	ΔCт	ΔCт Mean	ΔCт SE	HK Control ΔCт Mean	HK Control ΔCт SE	ΔΔCт	Automatic Ct Threshold	Ct Threshold	Automatic Baseline	Baseline Start	Baseline End	Efficiency	Tm1	Tm2	Tm3	Comments	MTP
1º Ct replication of the condition Solitary males	A1	ZT1 MSOZ CYC	cyc	UNKNOWN	SYBR	None				26.7996	26.7813	0.0490476							FALSE	1	TRUE	3	19	1	81.25				N
	A2	ZT5 MSOZ CYC	cyc	UNKNOWN	SYBR	None				27.5606	27.5432	0.083442							FALSE	1	TRUE	3	20	1	81.1009				N
	A3	ZT9 MSOZ CYC	cyc	UNKNOWN	SYBR	None				27.982	27.8993	0.0736715							FALSE	1	TRUE	3	21	1	81.1041				N
	A4	ZT13 MSOZ CYC	cyc	UNKNOWN	SYBR	None				28.7882	28.8394	0.0517201							FALSE	1	TRUE	3	21	1	81.1041				N
	A5	ZT17 MSOZ CYC	cyc	UNKNOWN	SYBR	None				28.4008	28.3938	0.0332119							FALSE	1	TRUE	3	21	1	80.9572				N
	A6	ZT21 MSOZ CYC	cyc	UNKNOWN	SYBR	None				27.7406	27.5995	0.125591							FALSE	1	TRUE	3	21	1	80.9572				N
1º Ct replication of the condition Males with females	A7	ZT1 MCF CYC	cyc	UNKNOWN	SYBR	None				27.0862	27.1074	0.138272							FALSE	1	TRUE	3	20	1	81.1094				N
	A8	ZT5 MCF CYC	cyc	UNKNOWN	SYBR	None				26.5798	26.5951	0.0212833							FALSE	1	TRUE	3	19	1	81.2584				N
	A9	ZT9 MCF CYC	cyc	UNKNOWN	SYBR	None				27.4507	27.4839	0.0663582							FALSE	1	TRUE	3	20	1	81.1069				N
	A10	ZT13 MCF CYC	cyc	UNKNOWN	SYBR	None				28.3615	28.3883	0.0262946							FALSE	1	TRUE	3	21	1	81.1069				N
	A11	ZT17 MCF CYC	cyc	UNKNOWN	SYBR	None				27.9581	27.8676	0.174074							FALSE	1	TRUE	3	21	1	81.105				N
	A12	ZT21 MCF CYC	cyc	UNKNOWN	SYBR	None				28.8321	29.3201	0.442053							FALSE	1	TRUE	3	21	1	81.105				N
2º Ct replication of the condition Solitary males	B1	ZT1 MSOZ CYC	cyc	UNKNOWN	SYBR	None				26.8185	26.7813	0.0490476							FALSE	1	TRUE	3	19	1	81.1009				N
	B2	ZT5 MSOZ CYC	cyc	UNKNOWN	SYBR	None				27.4524	27.5432	0.083442							FALSE	1	TRUE	3	20	1	81.1009				N
	B3	ZT9 MSOZ CYC	cyc	UNKNOWN	SYBR	None				27.8408	27.8993	0.0736715							FALSE	1	TRUE	3	21	1	80.955				N
	B4	ZT13 MSOZ CYC	cyc	UNKNOWN	SYBR	None				28.8916	28.8394	0.0517201							FALSE	1	TRUE	3	21	1	81.1041				N
	B5	ZT17 MSOZ CYC	cyc	UNKNOWN	SYBR	None				28.4231	28.3938	0.0332119							FALSE	1	TRUE	3	21	1	80.9572				N
	B6	ZT21 MSOZ CYC	cyc	UNKNOWN	SYBR	None				27.4999	27.5995	0.125591							FALSE	1	TRUE	3	20	1	80.9572				N
2º Ct replication of the condition Males with females	B7	ZT1 MCF CYC	cyc	UNKNOWN	SYBR	None				26.981	27.1074	0.138272							FALSE	1	TRUE	3	20	1	81.1094				N
	B8	ZT5 MCF CYC	cyc	UNKNOWN	SYBR	None				26.5862	26.5951	0.0212833							FALSE	1	TRUE	3	20	1	81.1094				N
	B9	ZT9 MCF CYC	cyc	UNKNOWN	SYBR	None				27.5603	27.4839	0.0663582							FALSE	1	TRUE	3	21	1	81.1069				N
	B10	ZT13 MCF CYC	cyc	UNKNOWN	SYBR	None				28.414	28.3883	0.0262946							FALSE	1	TRUE	3	21	1	81.1069				N
	B11	ZT17 MCF CYC	cyc	UNKNOWN	SYBR	None				27.6669	27.8676	0.174074							FALSE	1	TRUE	3	21	1	80.9559				N
	B12	ZT21 MCF CYC	cyc	UNKNOWN	SYBR	None				29.6937	29.3201	0.442053							FALSE	1	TRUE	3	23	1	80.9559				N
3º Ct replication of the condition Solitary males	C1	ZT1 MSOZ CYC	cyc	UNKNOWN	SYBR	None				26.7257	26.7813	0.0490476							FALSE	1	TRUE	3	20	1	81.1009				N
	C2	ZT5 MSOZ CYC	cyc	UNKNOWN	SYBR	None				27.6166	27.5432	0.083442							FALSE	1	TRUE	3	20	1	81.1009				N
	C3	ZT9 MSOZ CYC	cyc	UNKNOWN	SYBR	None				27.875	27.8993	0.0736715							FALSE	1	TRUE	3	21	1	80.955				N
	C4	ZT13 MSOZ CYC	cyc	UNKNOWN	SYBR	None				28.8384	28.8394	0.0517201							FALSE	1	TRUE	3	22	1	80.955				N
	C5	ZT17 MSOZ CYC	cyc	UNKNOWN	SYBR	None				28.3577	28.3938	0.0332119							FALSE	1	TRUE	3	21	1	80.9572				N
	C6	ZT21 MSOZ CYC	cyc	UNKNOWN	SYBR	None				27.558	27.5995	0.125591							FALSE	1	TRUE	3	20	1	80.8081				N
3º Ct replication of the condition Males with females	C7	ZT1 MCF CYC	cyc	UNKNOWN	SYBR	None				27.2551	27.1074	0.138272							FALSE	1	TRUE	3	21	1	81.1094				N
	C8	ZT5 MCF CYC	cyc	UNKNOWN	SYBR	None				26.6194	26.5951	0.0212833							FALSE	1	TRUE	3	20	1	81.1094				N
	C9	ZT9 MCF CYC	cyc	UNKNOWN	SYBR	None				27.4407	27.4839	0.0663582							FALSE	1	TRUE	3	20	1	80.9579				N
	C10	ZT13 MCF CYC	cyc	UNKNOWN	SYBR	None				28.3894	28.3883	0.0262946							FALSE	1	TRUE	3	21	1	80.9579				N
	C11	ZT17 MCF CYC	cyc	UNKNOWN	SYBR	None				27.9778	27.8676	0.174074							FALSE	1	TRUE	3	21	1	80.9559				N
	C12	ZT21 MCF CYC	cyc	UNKNOWN	SYBR	None				29.4344	29.3201	0.442053							FALSE	1	TRUE	3	22	1	80.9559				N
	D1	CTN CYC	cyc	NTC	SYBR	None				Undetermined									FALSE	1	TRUE	3	39	1	61.5759				N
	D2	CTN CYC	cyc	NTC	SYBR	None				Undetermined									FALSE	1	TRUE	3	39	1	61.5759				N
	D3	CTN CYC	cyc	NTC	SYBR	None				Undetermined									FALSE	1	TRUE	3	39	1	61.4301	87.6621			Y
	Analysis Type	Singleplex
	Endogenous Control	per
	RQ Min/Max Confidence Level	95.0
	Reference Sample	ZT1 MSOZ CYC

## Sheet: cry2 curve 1 - abdominal tips 
	Block Type	96well
	Chemistry	SYBR_GREEN
	Experiment File Name	D:\Applied Biosystems\StepOne Software v2.3\experiments\Jessica\SYBR\Abdominal tips\SYBR ab tips cry2 expmol4 expmol5 jess.eds
	Experiment Run End Time	Not Started
	Instrument Type	steponeplus
	Passive Reference	ROX
Experiment 1 - cryptochrome 2 - males with antennae
	Well	Sample Name	Target Name	Task	Reporter	Quencher	RQ	RQ Min	RQ Max	Cт	Cт Mean	Cт SD	ΔCт	ΔCт Mean	ΔCт SE	HK Control ΔCт Mean	HK Control ΔCт SE	ΔΔCт	Automatic Ct Threshold	Ct Threshold	Automatic Baseline	Baseline Start	Baseline End	Efficiency	Tm1	Tm2	Tm3	Comments	HIGHSD	MTP
1º Ct replication of the condition Solitary males	A1	ZT1 MSOZ CRY2 EXP4	cry2	UNKNOWN	SYBR	None				26.8261	26.8497	0.121032							FALSE	0.4	TRUE	3	21	1	80.8879				N	N
	A2	ZT5 MSOZ CRY2 EXP4	cry2	UNKNOWN	SYBR	None				28.3744	28.4127	0.0364991							FALSE	0.4	TRUE	3	23	1	81.0368				N	N
	A3	ZT9 MSOZ CRY2 EXP4	cry2	UNKNOWN	SYBR	None				28.1368	28.0331	0.22339							FALSE	0.4	TRUE	3	23	1	80.8855				N	N
	A4	ZT13 MSOZ CRY2 EXP4	cry2	UNKNOWN	SYBR	None				26.4824	26.4066	0.0656924							FALSE	0.4	TRUE	3	20	1	80.8855				N	N
	A5	ZT17 MSOZ CRY2 EXP4	cry2	UNKNOWN	SYBR	None				27.1283	27.1315	0.0192681							FALSE	0.4	TRUE	3	22	1	80.7408				N	N
	A6	ZT21 MSOZ CRY2 EXP4	cry2	UNKNOWN	SYBR	None				26.1937	26.1162	0.132646							FALSE	0.4	TRUE	3	20	1	80.8897				N	N
1º Ct replication of the condition Males with females	A7	ZT1 MCF CRY2 EXP4	cry2	UNKNOWN	SYBR	None				27.1772	27.2426	0.0583598							FALSE	0.4	TRUE	3	21	1	81.0324				N	N
	A8	ZT5 MCF CRY2 EXP4	cry2	UNKNOWN	SYBR	None				27.4905	27.6094	0.121107							FALSE	0.4	TRUE	3	21	1	80.8835				N	N
	A9	ZT9 MCF CRY2 EXP4	cry2	UNKNOWN	SYBR	None				27.322	27.3326	0.11017							FALSE	0.4	TRUE	3	21	1	80.8847				N	N
	A10	ZT13 MCF CRY2 EXP4	cry2	UNKNOWN	SYBR	None				26.9211	26.8053	0.151638							FALSE	0.4	TRUE	3	21	1	80.8847				N	N
	A11	ZT17 MCF CRY2 EXP4	cry2	UNKNOWN	SYBR	None				27.1054	26.8311	0.240723							FALSE	0.4	TRUE	3	21	1	80.7375				N	N
	A12	ZT21 MCF CRY2 EXP4	cry2	UNKNOWN	SYBR	None				28.2063	27.8994	0.301943							FALSE	0.4	TRUE	3	22	1	80.7375				N	N
2º Ct replication of the condition Solitary males	B1	ZT1 MSOZ CRY2 EXP4	cry2	UNKNOWN	SYBR	None				26.9808	26.8497	0.121032							FALSE	0.4	TRUE	3	21	1	80.8879				N	N
	B2	ZT5 MSOZ CRY2 EXP4	cry2	UNKNOWN	SYBR	None				28.447	28.4127	0.0364991							FALSE	0.4	TRUE	3	23	1	80.739				N	N
	B3	ZT9 MSOZ CRY2 EXP4	cry2	UNKNOWN	SYBR	None				27.7767	28.0331	0.22339							FALSE	0.4	TRUE	3	22	1	80.7365				N	N
	B4	ZT13 MSOZ CRY2 EXP4	cry2	UNKNOWN	SYBR	None				26.3698	26.4066	0.0656924							FALSE	0.4	TRUE	3	21	1	80.8855				N	N
	B5	ZT17 MSOZ CRY2 EXP4	cry2	UNKNOWN	SYBR	None				27.1521	27.1315	0.0192681							FALSE	0.4	TRUE	3	21	1	80.7408				N	N
	B6	ZT21 MSOZ CRY2 EXP4	cry2	UNKNOWN	SYBR	None				26.1918	26.1162	0.132646							FALSE	0.4	TRUE	3	20	1	80.7408				N	N
2º Ct replication of the condition Males with females	B7	ZT1 MCF CRY2 EXP4	cry2	UNKNOWN	SYBR	None				27.2611	27.2426	0.0583598							FALSE	0.4	TRUE	3	21	1	80.8835				N	N
	B8	ZT5 MCF CRY2 EXP4	cry2	UNKNOWN	SYBR	None				27.6052	27.6094	0.121107							FALSE	0.4	TRUE	3	22	1	80.8835				N	N
	B9	ZT9 MCF CRY2 EXP4	cry2	UNKNOWN	SYBR	None				27.4477	27.3326	0.11017							FALSE	0.4	TRUE	3	22	1	80.7358				N	N
	B10	ZT13 MCF CRY2 EXP4	cry2	UNKNOWN	SYBR	None				26.8612	26.8053	0.151638							FALSE	0.4	TRUE	3	21	1	80.8847				N	N
	B11	ZT17 MCF CRY2 EXP4	cry2	UNKNOWN	SYBR	None				26.6552	26.8311	0.240723							FALSE	0.4	TRUE	3	21	1	80.7375				N	N
	B12	ZT21 MCF CRY2 EXP4	cry2	UNKNOWN	SYBR	None				27.6026	27.8994	0.301943							FALSE	0.4	TRUE	3	21	1	80.7375				N	N
3º Ct replication of the condition Solitary males	C1	ZT1 MSOZ CRY2 EXP4	cry2	UNKNOWN	SYBR	None				26.7422	26.8497	0.121032							FALSE	0.4	TRUE	3	21	1	80.8879				N	N
	C2	ZT5 MSOZ CRY2 EXP4	cry2	UNKNOWN	SYBR	None				28.4169	28.4127	0.0364991							FALSE	0.4	TRUE	3	23	1	80.8879				N	N
	C3	ZT9 MSOZ CRY2 EXP4	cry2	UNKNOWN	SYBR	None				28.1858	28.0331	0.22339							FALSE	0.4	TRUE	3	23	1	80.7365				N	N
	C4	ZT13 MSOZ CRY2 EXP4	cry2	UNKNOWN	SYBR	None				26.3675	26.4066	0.0656924							FALSE	0.4	TRUE	3	20	1	80.8855				N	N
	C5	ZT17 MSOZ CRY2 EXP4	cry2	UNKNOWN	SYBR	None				27.114	27.1315	0.0192681							FALSE	0.4	TRUE	3	21	1	80.7408				N	N
	C6	ZT21 MSOZ CRY2 EXP4	cry2	UNKNOWN	SYBR	None				25.963	26.1162	0.132646							FALSE	0.4	TRUE	3	20	1	80.7408				N	N
3º Ct replication of the condition Males with females	C7	ZT1 MCF CRY2 EXP4	cry2	UNKNOWN	SYBR	None				27.2895	27.2426	0.0583598							FALSE	0.4	TRUE	3	22	1	80.8835				N	N
	C8	ZT5 MCF CRY2 EXP4	cry2	UNKNOWN	SYBR	None				27.7326	27.6094	0.121107							FALSE	0.4	TRUE	3	22	1	80.8835				N	N
	C9	ZT9 MCF CRY2 EXP4	cry2	UNKNOWN	SYBR	None				27.2281	27.3326	0.11017							FALSE	0.4	TRUE	3	21	1	80.7358				N	N
	C10	ZT13 MCF CRY2 EXP4	cry2	UNKNOWN	SYBR	None				26.6337	26.8053	0.151638							FALSE	0.4	TRUE	3	21	1	80.7358				N	N
	C11	ZT17 MCF CRY2 EXP4	cry2	UNKNOWN	SYBR	None				26.7326	26.8311	0.240723							FALSE	0.4	TRUE	3	20	1	80.7375				N	N
	C12	ZT21 MCF CRY2 EXP4	cry2	UNKNOWN	SYBR	None				27.8893	27.8994	0.301943							FALSE	0.4	TRUE	3	22	1	80.7375				N	N
	D1	CTN CRY2	cry2	NTC	SYBR	None				Undetermined									FALSE	0.4	TRUE	3	39	1	61.5287				N	N
	D2	CTN CRY2	cry2	NTC	SYBR	None				Undetermined									FALSE	0.4	TRUE	3	39	1	61.3798	87.1423			N	Y
	D3	CTN CRY2	cry2	NTC	SYBR	None				Undetermined									FALSE	0.4	TRUE	3	39	1	61.3731	86.2476			N	Y
	D4	CTN CRY2	cry2	NTC	SYBR	None				Undetermined									FALSE	0.4	TRUE	3	39	1	61.522	86.2476			N	Y
	D5	CTN CRY2	cry2	NTC	SYBR	None				Undetermined									FALSE	0.4	TRUE	3	39	1	61.3834				N	N
	Analysis Type	Singleplex
	Endogenous Control	cry2
	RQ Min/Max Confidence Level	95.0
	Reference Sample	ZT1 MSOZ CRY2 EXP4

[truncated: 2 more sheets: cry2 curve 2 - abdominal tips , cry2 curve 3 - abdominal tips ]
