# Supplementary material for: Males of Aedes aegypti show different clock gene expression profiles in the presence of conspecific females
Source: Parasit Vectors. 2022 Oct 18;15:374. doi: 10.1186/s13071-022-05529-8 (PMC9578191; doi:10.1186/s13071-022-05529-8)
Supplement: Supplementary file 5 — Additional file 5: Table S5. Sheets of raw gene expression data for the three genes in abdominal tips of males without antennae, in all conditions. Data of three experimental replicates are included. [file 13071_2022_5529_MOESM5_ESM.xlsx]

## Sheet: Rp49 curve 1 - antennae
	Block Type	96well
	Chemistry	SYBR_GREEN
	Experiment File Name	D:\Users\INSTR-ADMIN\Desktop\Jess 2020\SYBR ab tips rp per expmol7 24jan20.eds
	Experiment Run End Time	Not Started
	Instrument Type	steponeplus
	Passive Reference	ROX
Experiment 1 - rp49 - males without antennae
	Well	Sample Name	Target Name	Task	Reporter	Quencher	RQ	RQ Min	RQ Max	Cт	Cт Mean	Cт SD	ΔCт	ΔCт Mean	ΔCт SE	HK Control ΔCт Mean	HK Control ΔCт SE	ΔΔCт	Automatic Ct Threshold	Ct Threshold	Automatic Baseline	Baseline Start	Baseline End	Efficiency	Tm1	Tm2	Tm3	Comments	MTP
1º Ct replication of the condition Solitary males	A1	ZT1 MSOZ RP	rp	UNKNOWN	SYBR	None				19.959	20.0779	0.103162							FALSE	0.4	TRUE	3	14	1	84.0841				N
	A2	ZT5 MSOZ RP	rp	UNKNOWN	SYBR	None				19.8237	20.0456	0.194391							FALSE	0.4	TRUE	3	14	1	84.2332				N
	A3	ZT9 MSOZ RP	rp	UNKNOWN	SYBR	None				20.1436	20.2541	0.0964637							FALSE	0.4	TRUE	3	14	1	84.0836				N
	A4	ZT13 MSOZ RP	rp	UNKNOWN	SYBR	None				20.2959	20.3739	0.0728784							FALSE	0.4	TRUE	3	15	1	84.0836				N
	A5	ZT17 MSOZ RP	rp	UNKNOWN	SYBR	None				20.4511	20.4971	0.0410696							FALSE	0.4	TRUE	3	15	1	84.0847				N
	A6	ZT21 MSOZ RP	rp	UNKNOWN	SYBR	None				19.9038	19.9303	0.0450978							FALSE	0.4	TRUE	3	14	1	84.0847				N
1º Ct replication of the condition Males with females	A7	ZT1 MCF RP	rp	UNKNOWN	SYBR	None				20.432	20.3169	0.119577							FALSE	0.4	TRUE	3	15	1	84.2381				N
	A8	ZT5 MCF RP	rp	UNKNOWN	SYBR	None				20.5017	20.4865	0.0151459							FALSE	0.4	TRUE	3	15	1	84.2381				N
	A9	ZT9 MCF RP	rp	UNKNOWN	SYBR	None				20.3266	20.4443	0.102683							FALSE	0.4	TRUE	3	15	1	84.2347				N
	A10	ZT13 MCF RP	rp	UNKNOWN	SYBR	None				20.6232	20.6172	0.0404297							FALSE	0.4	TRUE	3	15	1	84.0855				N
	A11	ZT17 MCF RP	rp	UNKNOWN	SYBR	None				20.1709	20.0893	0.152333							FALSE	0.4	TRUE	3	14	1	84.0889				N
	A12	ZT21 MCF RP	rp	UNKNOWN	SYBR	None				20.1771	20.3217	0.146929							FALSE	0.4	TRUE	3	14	1	84.0889				N
2º Ct replication of the condition Solitary males	B1	ZT1 MSOZ RP	rp	UNKNOWN	SYBR	None				20.1325	20.0779	0.103162							FALSE	0.4	TRUE	3	14	1	84.0841				N
	B2	ZT5 MSOZ RP	rp	UNKNOWN	SYBR	None				20.1274	20.0456	0.194391							FALSE	0.4	TRUE	3	14	1	84.0841				N
	B3	ZT9 MSOZ RP	rp	UNKNOWN	SYBR	None				20.321	20.2541	0.0964637							FALSE	0.4	TRUE	3	14	1	84.0836				N
	B4	ZT13 MSOZ RP	rp	UNKNOWN	SYBR	None				20.3854	20.3739	0.0728784							FALSE	0.4	TRUE	3	14	1	84.0836				N
	B5	ZT17 MSOZ RP	rp	UNKNOWN	SYBR	None				20.53	20.4971	0.0410696							FALSE	0.4	TRUE	3	15	1	84.0847				N
	B6	ZT21 MSOZ RP	rp	UNKNOWN	SYBR	None				19.9824	19.9303	0.0450978							FALSE	0.4	TRUE	3	14	1	84.0847				N
2º Ct replication of the condition Males with females	B7	ZT1 MCF RP	rp	UNKNOWN	SYBR	None				20.3253	20.3169	0.119577							FALSE	0.4	TRUE	3	15	1	84.089				N
	B8	ZT5 MCF RP	rp	UNKNOWN	SYBR	None				20.4714	20.4865	0.0151459							FALSE	0.4	TRUE	3	14	1	84.2381				N
	B9	ZT9 MCF RP	rp	UNKNOWN	SYBR	None				20.5158	20.4443	0.102683							FALSE	0.4	TRUE	3	15	1	84.0855				N
	B10	ZT13 MCF RP	rp	UNKNOWN	SYBR	None				20.574	20.6172	0.0404297							FALSE	0.4	TRUE	3	14	1	84.0855				N
	B11	ZT17 MCF RP	rp	UNKNOWN	SYBR	None				19.9135	20.0893	0.152333							FALSE	0.4	TRUE	3	14	1	84.0889				N
	B12	ZT21 MCF RP	rp	UNKNOWN	SYBR	None				20.3172	20.3217	0.146929							FALSE	0.4	TRUE	3	14	1	83.9397				N
3º Ct replication of the condition Solitary males	C1	ZT1 MSOZ RP	rp	UNKNOWN	SYBR	None				20.1423	20.0779	0.103162							FALSE	0.4	TRUE	3	14	1	84.0841				N
	C2	ZT5 MSOZ RP	rp	UNKNOWN	SYBR	None				20.1857	20.0456	0.194391							FALSE	0.4	TRUE	3	15	1	84.0841				N
	C3	ZT9 MSOZ RP	rp	UNKNOWN	SYBR	None				20.2978	20.2541	0.0964637							FALSE	0.4	TRUE	3	14	1	84.0836				N
	C4	ZT13 MSOZ RP	rp	UNKNOWN	SYBR	None				20.4403	20.3739	0.0728784							FALSE	0.4	TRUE	3	15	1	84.0836				N
	C5	ZT17 MSOZ RP	rp	UNKNOWN	SYBR	None				20.5102	20.4971	0.0410696							FALSE	0.4	TRUE	3	14	1	84.0847				N
	C6	ZT21 MSOZ RP	rp	UNKNOWN	SYBR	None				19.9047	19.9303	0.0450978							FALSE	0.4	TRUE	3	14	1	83.9355				N
3º Ct replication of the condition Males with females	C7	ZT1 MCF RP	rp	UNKNOWN	SYBR	None				20.1933	20.3169	0.119577							FALSE	0.4	TRUE	3	14	1	84.2381				N
	C8	ZT5 MCF RP	rp	UNKNOWN	SYBR	None				20.4862	20.4865	0.0151459							FALSE	0.4	TRUE	3	14	1	84.089				N
	C9	ZT9 MCF RP	rp	UNKNOWN	SYBR	None				20.4904	20.4443	0.102683							FALSE	0.4	TRUE	3	14	1	84.0855				N
	C10	ZT13 MCF RP	rp	UNKNOWN	SYBR	None				20.6542	20.6172	0.0404297							FALSE	0.4	TRUE	3	15	1	84.0855				N
	C11	ZT17 MCF RP	rp	UNKNOWN	SYBR	None				20.1834	20.0893	0.152333							FALSE	0.4	TRUE	3	14	1	84.0889				N
	C12	ZT21 MCF RP	rp	UNKNOWN	SYBR	None				20.4709	20.3217	0.146929							FALSE	0.4	TRUE	3	15	1	83.9397				N
	D1	CTN RP	rp	NTC	SYBR	None				Undetermined									FALSE	0.4	TRUE	3	36	1	74.9877	67.83	61.716		Y
	Analysis Type	Singleplex
	Endogenous Control	per
	RQ Min/Max Confidence Level	95.0
	Reference Sample	ZT1 MSOZ RP

## Sheet: Rp49 curve 2 - abdominal tips
	Block Type	96well
	Chemistry	SYBR_GREEN
	Experiment File Name	D:\Users\INSTR-ADMIN\Desktop\Jess 2020\SYBR ab tips rp per expmol8 28jan20 jess.eds
	Experiment Run End Time	Not Started
	Instrument Type	steponeplus
	Passive Reference	ROX
Experiment 2 - rp49 - males without antennae
	Well	Sample Name	Target Name	Task	Reporter	Quencher	RQ	RQ Min	RQ Max	Cт	Cт Mean	Cт SD	ΔCт	ΔCт Mean	ΔCт SE	HK Control ΔCт Mean	HK Control ΔCт SE	ΔΔCт	Automatic Ct Threshold	Ct Threshold	Automatic Baseline	Baseline Start	Baseline End	Efficiency	Tm1	Tm2	Tm3	Comments	MTP
1º Ct replication of the condition Solitary males	A1	ZT1 MSOZ RP	rp	UNKNOWN	SYBR	None				20.5188	20.5067	0.0329882							FALSE	0.4	TRUE	3	15	1	83.9379				N
	A2	ZT5 MSOZ RP	rp	UNKNOWN	SYBR	None				20.6437	20.612	0.0336535							FALSE	0.4	TRUE	3	15	1	83.9379				N
	A3	ZT9 MSOZ RP	rp	UNKNOWN	SYBR	None				20.7631	20.6865	0.0786358							FALSE	0.4	TRUE	3	14	1	83.9381				N
	A4	ZT13 MSOZ RP	rp	UNKNOWN	SYBR	None				20.2443	20.247	0.0359132							FALSE	0.4	TRUE	3	14	1	83.9381				N
	A5	ZT17 MSOZ RP	rp	UNKNOWN	SYBR	None				20.4391	20.4396	0.0246644							FALSE	0.4	TRUE	3	14	1	83.9379				N
	A6	ZT21 MSOZ RP	rp	UNKNOWN	SYBR	None				20.8886	20.8475	0.0357354							FALSE	0.4	TRUE	3	15	1	83.9379				N
1º Ct replication of the condition Males with females	A7	ZT1 MCF RP	rp	UNKNOWN	SYBR	None				20.4919	20.4401	0.0628222							FALSE	0.4	TRUE	3	14	1	83.9419				N
	A8	ZT5 MCF RP	rp	UNKNOWN	SYBR	None				20.3177	20.2508	0.0892655							FALSE	0.4	TRUE	3	15	1	83.9419				N
	A9	ZT9 MCF RP	rp	UNKNOWN	SYBR	None				20.1505	20.1927	0.0418411							FALSE	0.4	TRUE	3	14	1	83.9381				N
	A10	ZT13 MCF RP	rp	UNKNOWN	SYBR	None				20.5766	20.5997	0.185501							FALSE	0.4	TRUE	3	15	1	83.9381				N
	A11	ZT17 MCF RP	rp	UNKNOWN	SYBR	None				20.6403	20.54	0.0870693							FALSE	0.4	TRUE	3	15	1	83.7865				N
	A12	ZT21 MCF RP	rp	UNKNOWN	SYBR	None				20.6685	20.6164	0.0688999							FALSE	0.4	TRUE	3	14	1	83.7865				N
2º Ct replication of the condition Solitary males	B1	ZT1 MSOZ RP	rp	UNKNOWN	SYBR	None				20.5318	20.5067	0.0329882							FALSE	0.4	TRUE	3	15	1	83.9379				N
	B2	ZT5 MSOZ RP	rp	UNKNOWN	SYBR	None				20.5767	20.612	0.0336535							FALSE	0.4	TRUE	3	15	1	83.9379				N
	B3	ZT9 MSOZ RP	rp	UNKNOWN	SYBR	None				20.6902	20.6865	0.0786358							FALSE	0.4	TRUE	3	14	1	83.9381				N
	B4	ZT13 MSOZ RP	rp	UNKNOWN	SYBR	None				20.2842	20.247	0.0359132							FALSE	0.4	TRUE	3	15	1	83.9381				N
	B5	ZT17 MSOZ RP	rp	UNKNOWN	SYBR	None				20.4645	20.4396	0.0246644							FALSE	0.4	TRUE	3	14	1	83.7888				N
	B6	ZT21 MSOZ RP	rp	UNKNOWN	SYBR	None				20.8241	20.8475	0.0357354							FALSE	0.4	TRUE	3	15	1	83.9379				N
2º Ct replication of the condition Males with females	B7	ZT1 MCF RP	rp	UNKNOWN	SYBR	None				20.458	20.4401	0.0628222							FALSE	0.4	TRUE	3	14	1	83.9419				N
	B8	ZT5 MCF RP	rp	UNKNOWN	SYBR	None				20.1495	20.2508	0.0892655							FALSE	0.4	TRUE	3	14	1	83.9419				N
	B9	ZT9 MCF RP	rp	UNKNOWN	SYBR	None				20.2342	20.1927	0.0418411							FALSE	0.4	TRUE	3	15	1	83.9381				N
	B10	ZT13 MCF RP	rp	UNKNOWN	SYBR	None				20.7956	20.5997	0.185501							FALSE	0.4	TRUE	3	15	1	83.9381				N
	B11	ZT17 MCF RP	rp	UNKNOWN	SYBR	None				20.4966	20.54	0.0870693							FALSE	0.4	TRUE	3	14	1	83.7865				N
	B12	ZT21 MCF RP	rp	UNKNOWN	SYBR	None				20.5383	20.6164	0.0688999							FALSE	0.4	TRUE	3	15	1	83.7865				N
3º Ct replication of the condition Solitary males	C1	ZT1 MSOZ RP	rp	UNKNOWN	SYBR	None				20.4693	20.5067	0.0329882							FALSE	0.4	TRUE	3	15	1	83.9379				N
	C2	ZT5 MSOZ RP	rp	UNKNOWN	SYBR	None				20.6155	20.612	0.0336535							FALSE	0.4	TRUE	3	14	1	83.9379				N
	C3	ZT9 MSOZ RP	rp	UNKNOWN	SYBR	None				20.606	20.6865	0.0786358							FALSE	0.4	TRUE	3	14	1	83.9381				N
	C4	ZT13 MSOZ RP	rp	UNKNOWN	SYBR	None				20.2125	20.247	0.0359132							FALSE	0.4	TRUE	3	14	1	83.9381				N
	C5	ZT17 MSOZ RP	rp	UNKNOWN	SYBR	None				20.4152	20.4396	0.0246644							FALSE	0.4	TRUE	3	15	1	83.7888				N
	C6	ZT21 MSOZ RP	rp	UNKNOWN	SYBR	None				20.8298	20.8475	0.0357354							FALSE	0.4	TRUE	3	15	1	83.7888				N
3º Ct replication of the condition Males with females	C7	ZT1 MCF RP	rp	UNKNOWN	SYBR	None				20.3702	20.4401	0.0628222							FALSE	0.4	TRUE	3	14	1	83.9419				N
	C8	ZT5 MCF RP	rp	UNKNOWN	SYBR	None				20.2853	20.2508	0.0892655							FALSE	0.4	TRUE	3	14	1	83.9419				N
	C9	ZT9 MCF RP	rp	UNKNOWN	SYBR	None				20.1934	20.1927	0.0418411							FALSE	0.4	TRUE	3	14	1	83.9381				N
	C10	ZT13 MCF RP	rp	UNKNOWN	SYBR	None				20.4268	20.5997	0.185501							FALSE	0.4	TRUE	3	15	1	83.9381				N
	C11	ZT17 MCF RP	rp	UNKNOWN	SYBR	None				20.4832	20.54	0.0870693							FALSE	0.4	TRUE	3	15	1	83.7865				N
	C12	ZT21 MCF RP	rp	UNKNOWN	SYBR	None				20.6425	20.6164	0.0688999							FALSE	0.4	TRUE	3	15	1	83.6374				N
	D1	CTN RP	rp	NTC	SYBR	None				Undetermined									FALSE	0.4	TRUE	3	35	1	76.781	67.6858	61.7217		Y
	D2	CTN RP	rp	NTC	SYBR	None				Undetermined									FALSE	0.4	TRUE	3	37	1	76.6319	66.1948	61.2744		Y
	D3	CTN RP	rp	NTC	SYBR	None				Undetermined									FALSE	0.4	TRUE	3	35	1	66.9414	81.2544	74.5452		Y
	D4	CTN RP	rp	NTC	SYBR	None				Undetermined									FALSE	0.4	TRUE	3	4	1	66.0468	61.4249	86.1745		Y
	Analysis Type	Singleplex
	Endogenous Control	per
	RQ Min/Max Confidence Level	95.0
	Reference Sample	ZT1 MSOZ RP

## Sheet: Rp49 curve 3 - abdominal tips
	Block Type	96well
	Chemistry	SYBR_GREEN
	Experiment File Name	D:\Users\INSTR-ADMIN\Desktop\Jess 2020\SYBR ab tips rp per expmol9 01fev20.eds
	Experiment Run End Time	Not Started
	Instrument Type	steponeplus
	Passive Reference	ROX
Experiment 3 - rp49 - males without antennae
	Well	Sample Name	Target Name	Task	Reporter	Quencher	RQ	RQ Min	RQ Max	Cт	Cт Mean	Cт SD	ΔCт	ΔCт Mean	ΔCт SE	HK Control ΔCт Mean	HK Control ΔCт SE	ΔΔCт	Automatic Ct Threshold	Ct Threshold	Automatic Baseline	Baseline Start	Baseline End	Efficiency	Tm1	Tm2	Tm3	Comments	MTP
1º Ct replication of the condition Solitary males	A1	ZT1 MSOZ RP	rp	UNKNOWN	SYBR	None				20.5596	20.4066	0.115135							FALSE	0.4	TRUE	3	14	1	83.948				N
	A2	ZT5 MSOZ RP	rp	UNKNOWN	SYBR	None				20.1845	20.3924	0.216121							FALSE	0.4	TRUE	3	14	1	83.948				N
	A3	ZT9 MSOZ RP	rp	UNKNOWN	SYBR	None				20.4076	20.3126	0.0827149							FALSE	0.4	TRUE	3	14	1	83.9437				N
	A4	ZT13 MSOZ RP	rp	UNKNOWN	SYBR	None				20.473	20.4764	0.0186585							FALSE	0.4	TRUE	3	15	1	83.9437				N
	A5	ZT17 MSOZ RP	rp	UNKNOWN	SYBR	None				20.4459	20.2627	0.178626							FALSE	0.4	TRUE	3	14	1	83.7951				N
	A6	ZT21 MSOZ RP	rp	UNKNOWN	SYBR	None				20.1127	20.0404	0.0768527							FALSE	0.4	TRUE	3	14	1	83.7951				N
1º Ct replication of the condition Males with females	A7	ZT1 MCF RP	rp	UNKNOWN	SYBR	None				20.6344	20.3603	0.237717							FALSE	0.4	TRUE	3	15	1	83.9464				N
	A8	ZT5 MCF RP	rp	UNKNOWN	SYBR	None				20.7131	20.691	0.0555929							FALSE	0.4	TRUE	3	15	1	83.7973				N
	A9	ZT9 MCF RP	rp	UNKNOWN	SYBR	None				20.9101	20.8683	0.0376293							FALSE	0.4	TRUE	3	15	1	83.9425				N
	A10	ZT13 MCF RP	rp	UNKNOWN	SYBR	None				21.01	20.8356	0.180891							FALSE	0.4	TRUE	3	15	1	83.7933				N
	A11	ZT17 MCF RP	rp	UNKNOWN	SYBR	None				20.8191	20.7365	0.0722253							FALSE	0.4	TRUE	3	15	1	83.6441				N
	A12	ZT21 MCF RP	rp	UNKNOWN	SYBR	None				20.5243	20.4401	0.0730142							FALSE	0.4	TRUE	3	15	1	83.6441				N
2º Ct replication of the condition Solitary males	B1	ZT1 MSOZ RP	rp	UNKNOWN	SYBR	None				20.3436	20.4066	0.115135							FALSE	0.4	TRUE	3	15	1	83.948				N
	B2	ZT5 MSOZ RP	rp	UNKNOWN	SYBR	None				20.6141	20.3924	0.216121							FALSE	0.4	TRUE	3	15	1	83.7989				N
	B3	ZT9 MSOZ RP	rp	UNKNOWN	SYBR	None				20.2572	20.3126	0.0827149							FALSE	0.4	TRUE	3	14	1	83.9437				N
	B4	ZT13 MSOZ RP	rp	UNKNOWN	SYBR	None				20.4597	20.4764	0.0186585							FALSE	0.4	TRUE	3	14	1	83.9437				N
	B5	ZT17 MSOZ RP	rp	UNKNOWN	SYBR	None				20.2529	20.2627	0.178626							FALSE	0.4	TRUE	3	14	1	83.7951				N
	B6	ZT21 MSOZ RP	rp	UNKNOWN	SYBR	None				19.9597	20.0404	0.0768527							FALSE	0.4	TRUE	3	14	1	83.7951				N
2º Ct replication of the condition Males with females	B7	ZT1 MCF RP	rp	UNKNOWN	SYBR	None				20.2361	20.3603	0.237717							FALSE	0.4	TRUE	3	14	1	83.9464				N
	B8	ZT5 MCF RP	rp	UNKNOWN	SYBR	None				20.6278	20.691	0.0555929							FALSE	0.4	TRUE	3	15	1	83.7973				N
	B9	ZT9 MCF RP	rp	UNKNOWN	SYBR	None				20.8579	20.8683	0.0376293							FALSE	0.4	TRUE	3	15	1	83.7933				N
	B10	ZT13 MCF RP	rp	UNKNOWN	SYBR	None				20.6489	20.8356	0.180891							FALSE	0.4	TRUE	3	14	1	83.7933				N
	B11	ZT17 MCF RP	rp	UNKNOWN	SYBR	None				20.6853	20.7365	0.0722253							FALSE	0.4	TRUE	3	14	1	83.6441				N
	B12	ZT21 MCF RP	rp	UNKNOWN	SYBR	None				20.4026	20.4401	0.0730142							FALSE	0.4	TRUE	3	14	1	83.6441				N
3º Ct replication of the condition Solitary males	C1	ZT1 MSOZ RP	rp	UNKNOWN	SYBR	None				20.2971	20.4066	0.115135							FALSE	0.4	TRUE	3	15	1	83.948				N
	C2	ZT5 MSOZ RP	rp	UNKNOWN	SYBR	None				20.2311	20.3924	0.216121							FALSE	0.4	TRUE	3	14	1	83.7989				N
	C3	ZT9 MSOZ RP	rp	UNKNOWN	SYBR	None				20.2728	20.3126	0.0827149							FALSE	0.4	TRUE	3	14	1	83.9437				N
	C4	ZT13 MSOZ RP	rp	UNKNOWN	SYBR	None				20.4966	20.4764	0.0186585							FALSE	0.4	TRUE	3	15	1	83.9437				N
	C5	ZT17 MSOZ RP	rp	UNKNOWN	SYBR	None				20.0891	20.2627	0.178626							FALSE	0.4	TRUE	3	13	1	83.7951				N
	C6	ZT21 MSOZ RP	rp	UNKNOWN	SYBR	None				20.0487	20.0404	0.0768527							FALSE	0.4	TRUE	3	14	1	83.7951				N
3º Ct replication of the condition Males with females	C7	ZT1 MCF RP	rp	UNKNOWN	SYBR	None				20.2104	20.3603	0.237717							FALSE	0.4	TRUE	3	14	1	83.9464				N
	C8	ZT5 MCF RP	rp	UNKNOWN	SYBR	None				20.7322	20.691	0.0555929							FALSE	0.4	TRUE	3	15	1	83.9464				N
	C9	ZT9 MCF RP	rp	UNKNOWN	SYBR	None				20.837	20.8683	0.0376293							FALSE	0.4	TRUE	3	14	1	83.7933				N
	C10	ZT13 MCF RP	rp	UNKNOWN	SYBR	None				20.8478	20.8356	0.180891							FALSE	0.4	TRUE	3	15	1	83.7933				N
	C11	ZT17 MCF RP	rp	UNKNOWN	SYBR	None				20.705	20.7365	0.0722253							FALSE	0.4	TRUE	3	15	1	83.6441				N
	C12	ZT21 MCF RP	rp	UNKNOWN	SYBR	None				20.3936	20.4401	0.0730142							FALSE	0.4	TRUE	3	15	1	83.6441				N
	D3	CTN RP	rp	NTC	SYBR	None				Undetermined									FALSE	0.4	TRUE	3	39	1	66.6446	61.425	90.6546		Y
	D4	CTN RP	rp	NTC	SYBR	None				Undetermined									FALSE	0.4	TRUE	3	39	1	66.1972	61.2759	84.8385		Y
	Analysis Type	Singleplex
	Endogenous Control	per
	RQ Min/Max Confidence Level	95.0
	Reference Sample	ZT1 MSOZ RP

## Sheet: per curve 1 - abdominal tips
	Block Type	96well
	Chemistry	SYBR_GREEN
	Experiment File Name	D:\Users\INSTR-ADMIN\Desktop\Jess 2020\SYBR ab tips rp per expmol7 24jan20.eds
	Experiment Run End Time	Not Started
	Instrument Type	steponeplus
	Passive Reference	ROX
Experiment 1 - period - males without antennae
	Well	Sample Name	Target Name	Task	Reporter	Quencher	RQ	RQ Min	RQ Max	Cт	Cт Mean	Cт SD	ΔCт	ΔCт Mean	ΔCт SE	HK Control ΔCт Mean	HK Control ΔCт SE	ΔΔCт	Automatic Ct Threshold	Ct Threshold	Automatic Baseline	Baseline Start	Baseline End	Efficiency	Tm1	Tm2	Tm3	Comments	MTP
	E9	CTN PER	per	NTC	SYBR	None				Undetermined									FALSE	0.4	TRUE	3	38	1	61.417	87.6648			Y
	E11	CTN PER	per	NTC	SYBR	None				Undetermined									FALSE	0.4	TRUE	3	39	1	61.5714				N
	E12	CTN PER	per	NTC	SYBR	None				Undetermined									FALSE	0.4	TRUE	3	39	1	61.5714	87.8169			Y
1º Ct replication of the condition Solitary males	F1	ZT1 MSOZ PER	per	UNKNOWN	SYBR	None				24.5208	24.4848	0.0628173							FALSE	0.4	TRUE	3	19	1	80.3561				N
	F2	ZT5 MSOZ PER	per	UNKNOWN	SYBR	None				24.9774	25.171	0.171421							FALSE	0.4	TRUE	3	19	1	80.3561				N
	F3	ZT9 MSOZ PER	per	UNKNOWN	SYBR	None				24.5473	24.7469	0.172792							FALSE	0.4	TRUE	3	19	1	80.3556				N
	F4	ZT13 MSOZ PER	per	UNKNOWN	SYBR	None				23.5646	23.7232	0.137466							FALSE	0.4	TRUE	3	18	1	80.3556				N
	F6	ZT21 MSOZ PER	per	UNKNOWN	SYBR	None				23.6782	23.7065	0.0499456							FALSE	0.4	TRUE	3	18	1	80.3566				N
1º Ct replication of the condition Males with females	F7	ZT1 MCF PER	per	UNKNOWN	SYBR	None				24.7116	24.6451	0.059938							FALSE	0.4	TRUE	3	19	1	80.5099				N
	F8	ZT5 MCF PER	per	UNKNOWN	SYBR	None				25.8047	25.8178	0.040066							FALSE	0.4	TRUE	3	20	1	80.3607				N
	F9	ZT9 MCF PER	per	UNKNOWN	SYBR	None				24.877	24.8939	0.0563724							FALSE	0.4	TRUE	3	19	1	80.3571				N
	F10	ZT13 MCF PER	per	UNKNOWN	SYBR	None				23.9281	24.2187	0.251697							FALSE	0.4	TRUE	3	19	1	80.3571				N
	F11	ZT17 MCF PER	per	UNKNOWN	SYBR	None				23.4767	23.3993	0.0806121							FALSE	0.4	TRUE	3	18	1	80.2117				N
	F12	ZT21 MCF PER	per	UNKNOWN	SYBR	None				23.9587	24.0179	0.114821							FALSE	0.4	TRUE	3	19	1	80.2117				N
2º Ct replication of the condition Solitary males	G1	ZT1 MSOZ PER	per	UNKNOWN	SYBR	None				24.4123	24.4848	0.0628173							FALSE	0.4	TRUE	3	19	1	80.3561				N
	G2	ZT5 MSOZ PER	per	UNKNOWN	SYBR	None				25.2322	25.171	0.171421							FALSE	0.4	TRUE	3	19	1	80.3561				N
	G3	ZT9 MSOZ PER	per	UNKNOWN	SYBR	None				24.8456	24.7469	0.172792							FALSE	0.4	TRUE	3	19	1	80.3556				N
	G4	ZT13 MSOZ PER	per	UNKNOWN	SYBR	None				23.7978	23.7232	0.137466							FALSE	0.4	TRUE	3	18	1	80.3556				N
	G5	ZT17 MSOZ PER	per	UNKNOWN	SYBR	None				23.7091	23.7197	0.0150056							FALSE	0.4	TRUE	3	18	1	80.3566				N
	G6	ZT21 MSOZ PER	per	UNKNOWN	SYBR	None				23.7641	23.7065	0.0499456							FALSE	0.4	TRUE	3	18	1	80.3566				N
2º Ct replication of the condition Males with females	G7	ZT1 MCF PER	per	UNKNOWN	SYBR	None				24.5952	24.6451	0.059938							FALSE	0.4	TRUE	3	19	1	80.5099				N
	G8	ZT5 MCF PER	per	UNKNOWN	SYBR	None				25.7858	25.8178	0.040066							FALSE	0.4	TRUE	3	20	1	80.5099				N
	G9	ZT9 MCF PER	per	UNKNOWN	SYBR	None				24.8479	24.8939	0.0563724							FALSE	0.4	TRUE	3	19	1	80.3571				N
	G10	ZT13 MCF PER	per	UNKNOWN	SYBR	None				24.3573	24.2187	0.251697							FALSE	0.4	TRUE	3	18	1	80.3571				N
	G11	ZT17 MCF PER	per	UNKNOWN	SYBR	None				23.3158	23.3993	0.0806121							FALSE	0.4	TRUE	3	18	1	80.2117				N
	G12	ZT21 MCF PER	per	UNKNOWN	SYBR	None				23.9447	24.0179	0.114821							FALSE	0.4	TRUE	3	18	1	80.2117				N
3º Ct replication of the condition Solitary males	H1	ZT1 MSOZ PER	per	UNKNOWN	SYBR	None				24.5214	24.4848	0.0628173							FALSE	0.4	TRUE	3	19	1	80.5052				N
	H2	ZT5 MSOZ PER	per	UNKNOWN	SYBR	None				25.3034	25.171	0.171421							FALSE	0.4	TRUE	3	20	1	80.3561				N
	H3	ZT9 MSOZ PER	per	UNKNOWN	SYBR	None				24.8476	24.7469	0.172792							FALSE	0.4	TRUE	3	19	1	80.3556				N
	H4	ZT13 MSOZ PER	per	UNKNOWN	SYBR	None				23.8073	23.7232	0.137466							FALSE	0.4	TRUE	3	18	1	80.3556				N
	H5	ZT17 MSOZ PER	per	UNKNOWN	SYBR	None				23.7303	23.7197	0.0150056							FALSE	0.4	TRUE	3	18	1	80.5057				N
	H6	ZT21 MSOZ PER	per	UNKNOWN	SYBR	None				23.6771	23.7065	0.0499456							FALSE	0.4	TRUE	3	18	1	80.5057				N
3º Ct replication of the condition Males with females	H7	ZT1 MCF PER	per	UNKNOWN	SYBR	None				24.6286	24.6451	0.059938							FALSE	0.4	TRUE	3	19	1	80.5099				N
	H8	ZT5 MCF PER	per	UNKNOWN	SYBR	None				25.8627	25.8178	0.040066							FALSE	0.4	TRUE	3	20	1	80.5099				N
	H9	ZT9 MCF PER	per	UNKNOWN	SYBR	None				24.9568	24.8939	0.0563724							FALSE	0.4	TRUE	3	19	1	80.5063				N
	H10	ZT13 MCF PER	per	UNKNOWN	SYBR	None				24.3706	24.2187	0.251697							FALSE	0.4	TRUE	3	19	1	80.5063				N
	H11	ZT17 MCF PER	per	UNKNOWN	SYBR	None				23.4054	23.3993	0.0806121							FALSE	0.4	TRUE	3	18	1	80.3608				N
	H12	ZT21 MCF PER	per	UNKNOWN	SYBR	None				24.1502	24.0179	0.114821							FALSE	0.4	TRUE	3	18	1	80.3608				N
	Analysis Type	Singleplex
	Endogenous Control	per
	RQ Min/Max Confidence Level	95.0
	Reference Sample	ZT1 MSOZ RP

## Sheet: per curve 2 - abdominal tips
	Block Type	96well
	Chemistry	SYBR_GREEN
	Experiment File Name	D:\Users\INSTR-ADMIN\Desktop\Jess 2020\SYBR ab tips rp per expmol8 28jan20 jess.eds
	Experiment Run End Time	Not Started
	Instrument Type	steponeplus
	Passive Reference	ROX
Experiment 2 - period - males without antennae
	Well	Sample Name	Target Name	Task	Reporter	Quencher	RQ	RQ Min	RQ Max	Cт	Cт Mean	Cт SD	ΔCт	ΔCт Mean	ΔCт SE	HK Control ΔCт Mean	HK Control ΔCт SE	ΔΔCт	Automatic Ct Threshold	Ct Threshold	Automatic Baseline	Baseline Start	Baseline End	Efficiency	Tm1	Tm2	Tm3	Comments	MTP
	E11	CTN PER	per	NTC	SYBR	None				Undetermined									FALSE	0.4	TRUE	3	39	1	61.4181				N
1º Ct replication of the condition Solitary males	F1	ZT1 MSOZ PER	per	UNKNOWN	SYBR	None				24.9259	25.0083	0.0887764							FALSE	0.4	TRUE	3	19	1	80.2104				N
	F2	ZT5 MSOZ PER	per	UNKNOWN	SYBR	None				25.9638	26.08	0.164752							FALSE	0.4	TRUE	3	20	1	80.2104				N
	F3	ZT9 MSOZ PER	per	UNKNOWN	SYBR	None				25.3839	25.609	0.228435							FALSE	0.4	TRUE	3	19	1	80.2108				N
	F4	ZT13 MSOZ PER	per	UNKNOWN	SYBR	None				24.28	24.2266	0.0538675							FALSE	0.4	TRUE	3	18	1	80.2108				N
	F5	ZT17 MSOZ PER	per	UNKNOWN	SYBR	None				24.2741	24.3278	0.0611275							FALSE	0.4	TRUE	3	18	1	80.2109				N
	F6	ZT21 MSOZ PER	per	UNKNOWN	SYBR	None				24.7045	24.777	0.0740932							FALSE	0.4	TRUE	3	19	1	80.2109				N
1º Ct replication of the condition Males with females	F7	ZT1 MCF PER	per	UNKNOWN	SYBR	None				24.8018	24.8984	0.102938							FALSE	0.4	TRUE	3	18	1	80.3635				N
	F8	ZT5 MCF PER	per	UNKNOWN	SYBR	None				25.5914	25.6514	0.0975801							FALSE	0.4	TRUE	3	20	1	80.2144				N
	F9	ZT9 MCF PER	per	UNKNOWN	SYBR	None				24.9103	25.026	0.17355							FALSE	0.4	TRUE	3	19	1	80.2103				N
	F10	ZT13 MCF PER	per	UNKNOWN	SYBR	None				24.4255	24.4939	0.0706995							FALSE	0.4	TRUE	3	19	1	80.2103				N
	F11	ZT17 MCF PER	per	UNKNOWN	SYBR	None				24.2822	24.296	0.0915463							FALSE	0.4	TRUE	3	17	1	80.0584				N
	F12	ZT21 MCF PER	per	UNKNOWN	SYBR	None				24.4782	24.5217	0.0860243							FALSE	0.4	TRUE	3	18	1	80.0584				N
2º Ct replication of the condition Solitary males	G1	ZT1 MSOZ PER	per	UNKNOWN	SYBR	None				25.1023	25.0083	0.0887764							FALSE	0.4	TRUE	3	19	1	80.2104				N
	G2	ZT5 MSOZ PER	per	UNKNOWN	SYBR	None				26.0078	26.08	0.164752							FALSE	0.4	TRUE	3	20	1	80.2104				N
	G3	ZT9 MSOZ PER	per	UNKNOWN	SYBR	None				25.6024	25.609	0.228435							FALSE	0.4	TRUE	3	19	1	80.2108				N
	G4	ZT13 MSOZ PER	per	UNKNOWN	SYBR	None				24.2275	24.2266	0.0538675							FALSE	0.4	TRUE	3	19	1	80.2108				N
	G5	ZT17 MSOZ PER	per	UNKNOWN	SYBR	None				24.315	24.3278	0.0611275							FALSE	0.4	TRUE	3	18	1	80.2109				N
	G6	ZT21 MSOZ PER	per	UNKNOWN	SYBR	None				24.7737	24.777	0.0740932							FALSE	0.4	TRUE	3	18	1	80.2109				N
2º Ct replication of the condition Males with females	G7	ZT1 MCF PER	per	UNKNOWN	SYBR	None				25.0067	24.8984	0.102938							FALSE	0.4	TRUE	3	19	1	80.3635				N
	G8	ZT5 MCF PER	per	UNKNOWN	SYBR	None				25.5988	25.6514	0.0975801							FALSE	0.4	TRUE	3	20	1	80.3635				N
	G9	ZT9 MCF PER	per	UNKNOWN	SYBR	None				24.9422	25.026	0.17355							FALSE	0.4	TRUE	3	19	1	80.2103				N
	G10	ZT13 MCF PER	per	UNKNOWN	SYBR	None				24.5667	24.4939	0.0706995							FALSE	0.4	TRUE	3	19	1	80.2103				N
	G11	ZT17 MCF PER	per	UNKNOWN	SYBR	None				24.2121	24.296	0.0915463							FALSE	0.4	TRUE	3	17	1	80.0584				N
	G12	ZT21 MCF PER	per	UNKNOWN	SYBR	None				24.4662	24.5217	0.0860243							FALSE	0.4	TRUE	3	19	1	80.0584				N
3º Ct replication of the condition Solitary males	H1	ZT1 MSOZ PER	per	UNKNOWN	SYBR	None				24.9966	25.0083	0.0887764							FALSE	0.4	TRUE	3	19	1	80.3595				N
	H2	ZT5 MSOZ PER	per	UNKNOWN	SYBR	None				26.2686	26.08	0.164752							FALSE	0.4	TRUE	3	20	1	80.2104				N
	H3	ZT9 MSOZ PER	per	UNKNOWN	SYBR	None				25.8406	25.609	0.228435							FALSE	0.4	TRUE	3	20	1	80.2108				N
	H4	ZT13 MSOZ PER	per	UNKNOWN	SYBR	None				24.1722	24.2266	0.0538675							FALSE	0.4	TRUE	3	18	1	80.2108				N
	H5	ZT17 MSOZ PER	per	UNKNOWN	SYBR	None				24.3943	24.3278	0.0611275							FALSE	0.4	TRUE	3	18	1	80.2109				N
	H6	ZT21 MSOZ PER	per	UNKNOWN	SYBR	None				24.8526	24.777	0.0740932							FALSE	0.4	TRUE	3	19	1	80.2109				N
3º Ct replication of the condition Males with females	H7	ZT1 MCF PER	per	UNKNOWN	SYBR	None				24.8868	24.8984	0.102938							FALSE	0.4	TRUE	3	19	1	80.3635				N
	H8	ZT5 MCF PER	per	UNKNOWN	SYBR	None				25.764	25.6514	0.0975801							FALSE	0.4	TRUE	3	20	1	80.3635				N
	H9	ZT9 MCF PER	per	UNKNOWN	SYBR	None				25.2256	25.026	0.17355							FALSE	0.4	TRUE	3	19	1	80.2103				N
	H10	ZT13 MCF PER	per	UNKNOWN	SYBR	None				24.4893	24.4939	0.0706995							FALSE	0.4	TRUE	3	18	1	80.2103				N
	H11	ZT17 MCF PER	per	UNKNOWN	SYBR	None				24.3937	24.296	0.0915463							FALSE	0.4	TRUE	3	19	1	80.0584				N
	H12	ZT21 MCF PER	per	UNKNOWN	SYBR	None				24.6208	24.5217	0.0860243							FALSE	0.4	TRUE	3	18	1	80.2076				N
	Analysis Type	Singleplex
	Endogenous Control	per
	RQ Min/Max Confidence Level	95.0
	Reference Sample	ZT1 MSOZ RP

## Sheet: per curve 3 - abdominal tips
	Block Type	96well
	Chemistry	SYBR_GREEN
	Experiment File Name	D:\Users\INSTR-ADMIN\Desktop\Jess 2020\SYBR ab tips rp per expmol9 01fev20.eds
	Experiment Run End Time	Not Started
	Instrument Type	steponeplus
	Passive Reference	ROX
Experiment 3 - period - males without antennae
	Well	Sample Name	Target Name	Task	Reporter	Quencher	RQ	RQ Min	RQ Max	Cт	Cт Mean	Cт SD	ΔCт	ΔCт Mean	ΔCт SE	HK Control ΔCт Mean	HK Control ΔCт SE	ΔΔCт	Automatic Ct Threshold	Ct Threshold	Automatic Baseline	Baseline Start	Baseline End	Efficiency	Tm1	Tm2	Tm3	Comments	MTP
	E11	CTN PER	per	NTC	SYBR	None				Undetermined									FALSE	0.4	TRUE	3	39	1	61.429	85.7314			Y
	E12	CTN PER	per	NTC	SYBR	None				Undetermined									FALSE	0.4	TRUE	3	39	1	61.5781	67.2437	85.2841		Y
1º Ct replication of the condition Solitary males	F1	ZT1 MSOZ PER	per	UNKNOWN	SYBR	None				24.7749	24.8744	0.0970061							FALSE	0.4	TRUE	3	19	1	80.0701				N
	F2	ZT5 MSOZ PER	per	UNKNOWN	SYBR	None				25.5733	25.74	0.153948							FALSE	0.4	TRUE	3	20	1	80.0701				N
	F3	ZT9 MSOZ PER	per	UNKNOWN	SYBR	None				25.0153	25.194	0.205962							FALSE	0.4	TRUE	3	19	1	80.0664				N
	F4	ZT13 MSOZ PER	per	UNKNOWN	SYBR	None				24.3412	24.3679	0.104177							FALSE	0.4	TRUE	3	19	1	80.0664				N
	F5	ZT17 MSOZ PER	per	UNKNOWN	SYBR	None				23.8415	23.8584	0.0610994							FALSE	0.4	TRUE	3	18	1	80.0678				N
	F6	ZT21 MSOZ PER	per	UNKNOWN	SYBR	None				23.8082	23.7454	0.109379							FALSE	0.4	TRUE	3	17	1	80.0678				N
1º Ct replication of the condition Males with females	F7	ZT1 MCF PER	per	UNKNOWN	SYBR	None				24.5838	24.6893	0.0927668							FALSE	0.4	TRUE	3	19	1	80.2187				N
	F8	ZT5 MCF PER	per	UNKNOWN	SYBR	None				25.6287	25.7857	0.142978							FALSE	0.4	TRUE	3	19	1	80.2187				N
	F9	ZT9 MCF PER	per	UNKNOWN	SYBR	None				25.6159	25.6597	0.106516							FALSE	0.4	TRUE	3	20	1	80.0657				N
	F10	ZT13 MCF PER	per	UNKNOWN	SYBR	None				24.8613	24.9364	0.0723312							FALSE	0.4	TRUE	3	19	1	80.0657				N
	F11	ZT17 MCF PER	per	UNKNOWN	SYBR	None				24.4399	24.5458	0.0966329							FALSE	0.4	TRUE	3	19	1	79.9167				N
	F12	ZT21 MCF PER	per	UNKNOWN	SYBR	None				23.9841	23.9846	0.0162457							FALSE	0.4	TRUE	3	18	1	79.9167				N
2º Ct replication of the condition Solitary males	G1	ZT1 MSOZ PER	per	UNKNOWN	SYBR	None				24.8796	24.8744	0.0970061							FALSE	0.4	TRUE	3	19	1	80.2193				N
	G2	ZT5 MSOZ PER	per	UNKNOWN	SYBR	None				25.7696	25.74	0.153948							FALSE	0.4	TRUE	3	20	1	80.0701				N
	G3	ZT9 MSOZ PER	per	UNKNOWN	SYBR	None				25.1474	25.194	0.205962							FALSE	0.4	TRUE	3	19	1	80.0664				N
	G4	ZT13 MSOZ PER	per	UNKNOWN	SYBR	None				24.2796	24.3679	0.104177							FALSE	0.4	TRUE	3	18	1	80.0664				N
	G5	ZT17 MSOZ PER	per	UNKNOWN	SYBR	None				23.8075	23.8584	0.0610994							FALSE	0.4	TRUE	3	18	1	80.0678				N
	G6	ZT21 MSOZ PER	per	UNKNOWN	SYBR	None				23.8088	23.7454	0.109379							FALSE	0.4	TRUE	3	18	1	80.0678				N
2º Ct replication of the condition Males with females	G7	ZT1 MCF PER	per	UNKNOWN	SYBR	None				24.7583	24.6893	0.0927668							FALSE	0.4	TRUE	3	19	1	80.2187				N
	G8	ZT5 MCF PER	per	UNKNOWN	SYBR	None				25.82	25.7857	0.142978							FALSE	0.4	TRUE	3	20	1	80.2187				N
	G9	ZT9 MCF PER	per	UNKNOWN	SYBR	None				25.5821	25.6597	0.106516							FALSE	0.4	TRUE	3	20	1	80.0657				N
	G10	ZT13 MCF PER	per	UNKNOWN	SYBR	None				24.9422	24.9364	0.0723312							FALSE	0.4	TRUE	3	19	1	80.0657				N
	G11	ZT17 MCF PER	per	UNKNOWN	SYBR	None				24.5683	24.5458	0.0966329							FALSE	0.4	TRUE	3	19	1	79.9167				N
	G12	ZT21 MCF PER	per	UNKNOWN	SYBR	None				24.0011	23.9846	0.0162457							FALSE	0.4	TRUE	3	19	1	80.0658				N
3º Ct replication of the condition Solitary males	H1	ZT1 MSOZ PER	per	UNKNOWN	SYBR	None				24.9687	24.8744	0.0970061							FALSE	0.4	TRUE	3	19	1	80.2193				N
	H2	ZT5 MSOZ PER	per	UNKNOWN	SYBR	None				25.8769	25.74	0.153948							FALSE	0.4	TRUE	3	20	1	80.2193				N
	H3	ZT9 MSOZ PER	per	UNKNOWN	SYBR	None				25.4193	25.194	0.205962							FALSE	0.4	TRUE	3	19	1	80.0664				N
	H4	ZT13 MSOZ PER	per	UNKNOWN	SYBR	None				24.4828	24.3679	0.104177							FALSE	0.4	TRUE	3	18	1	80.0664				N
	H5	ZT17 MSOZ PER	per	UNKNOWN	SYBR	None				23.9261	23.8584	0.0610994							FALSE	0.4	TRUE	3	18	1	80.2169				N
	H6	ZT21 MSOZ PER	per	UNKNOWN	SYBR	None				23.6191	23.7454	0.109379							FALSE	0.4	TRUE	3	18	1	80.2169				N
3º Ct replication of the condition Males with females	H7	ZT1 MCF PER	per	UNKNOWN	SYBR	None				24.7257	24.6893	0.0927668							FALSE	0.4	TRUE	3	19	1	80.2187				N
	H8	ZT5 MCF PER	per	UNKNOWN	SYBR	None				25.9084	25.7857	0.142978							FALSE	0.4	TRUE	3	20	1	80.2187				N
	H9	ZT9 MCF PER	per	UNKNOWN	SYBR	None				25.7811	25.6597	0.106516							FALSE	0.4	TRUE	3	20	1	80.0657				N
	H10	ZT13 MCF PER	per	UNKNOWN	SYBR	None				25.0057	24.9364	0.0723312							FALSE	0.4	TRUE	3	19	1	80.2148				N
	H11	ZT17 MCF PER	per	UNKNOWN	SYBR	None				24.6292	24.5458	0.0966329							FALSE	0.4	TRUE	3	19	1	80.0658				N
	H12	ZT21 MCF PER	per	UNKNOWN	SYBR	None				23.9686	23.9846	0.0162457							FALSE	0.4	TRUE	3	18	1	80.0658				N
	Analysis Type	Singleplex
	Endogenous Control	per
	RQ Min/Max Confidence Level	95.0
	Reference Sample	ZT1 MSOZ RP

## Sheet: cyc curve 1 - abdominal tips
	Block Type	96well
	Chemistry	SYBR_GREEN
	Experiment File Name	D:\Users\INSTR-ADMIN\Desktop\Jess Excel 2020\SYBR abtips cyc cry2 expmol7 25jan20 jess.eds
	Experiment Run End Time	Not Started
	Instrument Type	steponeplus
	Passive Reference	ROX
Experiment 1 - cycle - males without antennae
	Well	Sample Name	Target Name	Task	Reporter	Quencher	RQ	RQ Min	RQ Max	Cт	Cт Mean	Cт SD	ΔCт	ΔCт Mean	ΔCт SE	HK Control ΔCт Mean	HK Control ΔCт SE	ΔΔCт	Automatic Ct Threshold	Ct Threshold	Automatic Baseline	Baseline Start	Baseline End	Efficiency	Tm1	Tm2	Tm3	Comments	MTP
1º Ct replication of the condition Solitary males	A1	ZT1 MSOZ CYC	cyc	UNKNOWN	SYBR	None				27.7761	27.6555	0.11006							FALSE	1	TRUE	3	20	1	80.9537				N
	A2	ZT5 MSOZ CYC	cyc	UNKNOWN	SYBR	None				28.0405	27.807	0.203081							FALSE	1	TRUE	3	21	1	80.9537				N
	A3	ZT9 MSOZ CYC	cyc	UNKNOWN	SYBR	None				28.4578	28.5626	0.123152							FALSE	1	TRUE	3	21	1	80.9543				N
	A4	ZT13 MSOZ CYC	cyc	UNKNOWN	SYBR	None				28.6377	28.8309	0.169113							FALSE	1	TRUE	3	22	1	80.9543				N
	A5	ZT17 MSOZ CYC	cyc	UNKNOWN	SYBR	None				28.9222	28.8791	0.0655686							FALSE	1	TRUE	3	22	1	80.951				N
	A6	ZT21 MSOZ CYC	cyc	UNKNOWN	SYBR	None				28.4985	28.2178	0.259479							FALSE	1	TRUE	3	21	1	80.8018				N
1º Ct replication of the condition Males with females	A7	ZT1 MCF CYC	cyc	UNKNOWN	SYBR	None				27.7962	27.863	0.0578642							FALSE	1	TRUE	3	21	1	81.1048				N
	A8	ZT5 MCF CYC	cyc	UNKNOWN	SYBR	None				28.0623	27.9891	0.0642996							FALSE	1	TRUE	3	21	1	81.1048				N
	A9	ZT9 MCF CYC	cyc	UNKNOWN	SYBR	None				28.3378	28.4131	0.0861948							FALSE	1	TRUE	3	21	1	81.1007				N
	A10	ZT13 MCF CYC	cyc	UNKNOWN	SYBR	None				29.706	29.2714	0.413892							FALSE	1	TRUE	3	22	1	80.9516				N
	A11	ZT17 MCF CYC	cyc	UNKNOWN	SYBR	None				28.4102	28.1998	0.18409							FALSE	1	TRUE	3	21	1	80.8034				N
	A12	ZT21 MCF CYC	cyc	UNKNOWN	SYBR	None				28.836	28.6769	0.210017							FALSE	1	TRUE	3	20	1	80.9525				N
2º Ct replication of the condition Solitary males	B1	ZT1 MSOZ CYC	cyc	UNKNOWN	SYBR	None				27.5605	27.6555	0.11006							FALSE	1	TRUE	3	20	1	80.9537				N
	B2	ZT5 MSOZ CYC	cyc	UNKNOWN	SYBR	None				27.7083	27.807	0.203081							FALSE	1	TRUE	3	21	1	80.9537				N
	B3	ZT9 MSOZ CYC	cyc	UNKNOWN	SYBR	None				28.5319	28.5626	0.123152							FALSE	1	TRUE	3	21	1	80.9543				N
	B4	ZT13 MSOZ CYC	cyc	UNKNOWN	SYBR	None				28.9523	28.8309	0.169113							FALSE	1	TRUE	3	22	1	80.9543				N
	B5	ZT17 MSOZ CYC	cyc	UNKNOWN	SYBR	None				28.8036	28.8791	0.0655686							FALSE	1	TRUE	3	22	1	80.8018				N
	B6	ZT21 MSOZ CYC	cyc	UNKNOWN	SYBR	None				28.1682	28.2178	0.259479							FALSE	1	TRUE	3	21	1	80.951				N
2º Ct replication of the condition Males with females	B7	ZT1 MCF CYC	cyc	UNKNOWN	SYBR	None				27.8948	27.863	0.0578642							FALSE	1	TRUE	3	21	1	81.1048				N
	B8	ZT5 MCF CYC	cyc	UNKNOWN	SYBR	None				27.9633	27.9891	0.0642996							FALSE	1	TRUE	3	20	1	81.1048				N
	B9	ZT9 MCF CYC	cyc	UNKNOWN	SYBR	None				28.5071	28.4131	0.0861948							FALSE	1	TRUE	3	21	1	80.9516				N
	B10	ZT13 MCF CYC	cyc	UNKNOWN	SYBR	None				28.8819	29.2714	0.413892							FALSE	1	TRUE	3	22	1	80.9516				N
	B11	ZT17 MCF CYC	cyc	UNKNOWN	SYBR	None				28.0685	28.1998	0.18409							FALSE	1	TRUE	3	21	1	80.8034				N
	B12	ZT21 MCF CYC	cyc	UNKNOWN	SYBR	None				28.4388	28.6769	0.210017							FALSE	1	TRUE	3	21	1	80.8034				N
3º Ct replication of the condition Solitary males	C1	ZT1 MSOZ CYC	cyc	UNKNOWN	SYBR	None				27.6298	27.6555	0.11006							FALSE	1	TRUE	3	20	1	80.9537				N
	C2	ZT5 MSOZ CYC	cyc	UNKNOWN	SYBR	None				27.672	27.807	0.203081							FALSE	1	TRUE	3	20	1	80.9537				N
	C3	ZT9 MSOZ CYC	cyc	UNKNOWN	SYBR	None				28.6983	28.5626	0.123152							FALSE	1	TRUE	3	22	1	80.9543				N
	C4	ZT13 MSOZ CYC	cyc	UNKNOWN	SYBR	None				28.9027	28.8309	0.169113							FALSE	1	TRUE	3	22	1	80.9543				N
	C5	ZT17 MSOZ CYC	cyc	UNKNOWN	SYBR	None				28.9114	28.8791	0.0655686							FALSE	1	TRUE	3	22	1	80.951				N
	C6	ZT21 MSOZ CYC	cyc	UNKNOWN	SYBR	None				27.9868	28.2178	0.259479							FALSE	1	TRUE	3	21	1	80.8018				N
3º Ct replication of the condition Males with females	C7	ZT1 MCF CYC	cyc	UNKNOWN	SYBR	None				27.8981	27.863	0.0578642							FALSE	1	TRUE	3	21	1	80.9556				N
	C8	ZT5 MCF CYC	cyc	UNKNOWN	SYBR	None				27.9417	27.9891	0.0642996							FALSE	1	TRUE	3	21	1	80.9556				N
	C9	ZT9 MCF CYC	cyc	UNKNOWN	SYBR	None				28.3944	28.4131	0.0861948							FALSE	1	TRUE	3	21	1	80.9516				N
	C10	ZT13 MCF CYC	cyc	UNKNOWN	SYBR	None				29.2264	29.2714	0.413892							FALSE	1	TRUE	3	22	1	80.9516				N
	C11	ZT17 MCF CYC	cyc	UNKNOWN	SYBR	None				28.1208	28.1998	0.18409							FALSE	1	TRUE	3	20	1	80.8034				N
	C12	ZT21 MCF CYC	cyc	UNKNOWN	SYBR	None				28.7559	28.6769	0.210017							FALSE	1	TRUE	3	21	1	80.8034				N
	D9	CTN CYC	cyc	NTC	SYBR	None				Undetermined									FALSE	1	TRUE	3	39	1	61.5656	87.8113			Y
	D10	CTN CYC	cyc	NTC	SYBR	None				Undetermined									FALSE	1	TRUE	3	39	1	61.5656				N
	D11	CTN CYC	cyc	NTC	SYBR	None				Undetermined									FALSE	1	TRUE	3	39	1	61.4178				N
	D12	CTN CYC	cyc	NTC	SYBR	None				Undetermined									FALSE	1	TRUE	3	39	1	61.5669				N
	Analysis Type	Singleplex
	Endogenous Control	cyc
	RQ Min/Max Confidence Level	95.0
	Reference Sample	ZT1 MSOZ CYC

## Sheet: cyc curve 2 - abdominal tips
	Block Type	96well
	Chemistry	SYBR_GREEN
	Experiment File Name	D:\Users\INSTR-ADMIN\Desktop\Jess 2020\SYBR abtips cyc cry2 28jan20 jess.eds
	Experiment Run End Time	Not Started
	Instrument Type	steponeplus
	Passive Reference	ROX
Experiment 2 - cycle - males without antennae
	Well	Sample Name	Target Name	Task	Reporter	Quencher	RQ	RQ Min	RQ Max	Cт	Cт Mean	Cт SD	ΔCт	ΔCт Mean	ΔCт SE	HK Control ΔCт Mean	HK Control ΔCт SE	ΔΔCт	Automatic Ct Threshold	Ct Threshold	Automatic Baseline	Baseline Start	Baseline End	Efficiency	Tm1	Tm2	Tm3	Comments	MTP
1º Ct replication of the condition Solitary males	A1	ZT1 MSOZ CYC	cyc	UNKNOWN	SYBR	None				28.0409	28.089	0.0580236							FALSE	1	TRUE	3	21	1	80.9511				N
	A2	ZT5 MSOZ CYC	cyc	UNKNOWN	SYBR	None				28.1517	27.9528	0.179039							FALSE	1	TRUE	3	21	1	80.9511				N
	A3	ZT9 MSOZ CYC	cyc	UNKNOWN	SYBR	None				28.989	28.9251	0.20451							FALSE	1	TRUE	3	22	1	80.9532				N
	A4	ZT13 MSOZ CYC	cyc	UNKNOWN	SYBR	None				28.4932	28.5642	0.118351							FALSE	1	TRUE	3	22	1	80.9532				N
	A5	ZT17 MSOZ CYC	cyc	UNKNOWN	SYBR	None				29.1901	28.9506	0.207731							FALSE	1	TRUE	3	22	1	80.8046				N
	A6	ZT21 MSOZ CYC	cyc	UNKNOWN	SYBR	None				28.9263	28.9511	0.0311581							FALSE	1	TRUE	3	22	1	80.8046				N
1º Ct replication of the condition Males with females	A7	ZT1 MCF CYC	cyc	UNKNOWN	SYBR	None				28.3809	28.3416	0.0801387							FALSE	1	TRUE	3	21	1	80.958				N
	A8	ZT5 MCF CYC	cyc	UNKNOWN	SYBR	None				27.7622	27.7221	0.0441088							FALSE	1	TRUE	3	21	1	81.1071				N
	A9	ZT9 MCF CYC	cyc	UNKNOWN	SYBR	None				28.4062	28.3747	0.16613							FALSE	1	TRUE	3	21	1	80.957				N
	A10	ZT13 MCF CYC	cyc	UNKNOWN	SYBR	None				29.432	29.1024	0.291818							FALSE	1	TRUE	3	22	1	80.957				N
	A11	ZT17 MCF CYC	cyc	UNKNOWN	SYBR	None				28.7955	28.7626	0.0812789							FALSE	1	TRUE	3	22	1	80.8076				N
	A12	ZT21 MCF CYC	cyc	UNKNOWN	SYBR	None				28.9986	28.703	0.289741							FALSE	1	TRUE	3	21	1	80.8076				N
2º Ct replication of the condition Solitary males	B1	ZT1 MSOZ CYC	cyc	UNKNOWN	SYBR	None				28.0727	28.089	0.0580236							FALSE	1	TRUE	3	21	1	80.9511				N
	B2	ZT5 MSOZ CYC	cyc	UNKNOWN	SYBR	None				27.9022	27.9528	0.179039							FALSE	1	TRUE	3	20	1	80.9511				N
	B3	ZT9 MSOZ CYC	cyc	UNKNOWN	SYBR	None				28.6963	28.9251	0.20451							FALSE	1	TRUE	3	21	1	80.9532				N
	B4	ZT13 MSOZ CYC	cyc	UNKNOWN	SYBR	None				28.4985	28.5642	0.118351							FALSE	1	TRUE	3	22	1	80.9532				N
	B5	ZT17 MSOZ CYC	cyc	UNKNOWN	SYBR	None				28.8192	28.9506	0.207731							FALSE	1	TRUE	3	22	1	80.8046				N
	B6	ZT21 MSOZ CYC	cyc	UNKNOWN	SYBR	None				28.941	28.9511	0.0311581							FALSE	1	TRUE	3	22	1	80.8046				N
2º Ct replication of the condition Males with females	B7	ZT1 MCF CYC	cyc	UNKNOWN	SYBR	None				28.2494	28.3416	0.0801387							FALSE	1	TRUE	3	20	1	80.958				N
	B8	ZT5 MCF CYC	cyc	UNKNOWN	SYBR	None				27.7294	27.7221	0.0441088							FALSE	1	TRUE	3	20	1	80.958				N
	B9	ZT9 MCF CYC	cyc	UNKNOWN	SYBR	None				28.195	28.3747	0.16613							FALSE	1	TRUE	3	21	1	80.957				N
	B10	ZT13 MCF CYC	cyc	UNKNOWN	SYBR	None				28.9982	29.1024	0.291818							FALSE	1	TRUE	3	22	1	80.957				N
	B11	ZT17 MCF CYC	cyc	UNKNOWN	SYBR	None				28.6701	28.7626	0.0812789							FALSE	1	TRUE	3	21	1	80.8076				N
	B12	ZT21 MCF CYC	cyc	UNKNOWN	SYBR	None				28.4195	28.703	0.289741							FALSE	1	TRUE	3	21	1	80.8076				N
3º Ct replication of the condition Solitary males	C1	ZT1 MSOZ CYC	cyc	UNKNOWN	SYBR	None				28.1535	28.089	0.0580236							FALSE	1	TRUE	3	20	1	80.9511				N
	C2	ZT5 MSOZ CYC	cyc	UNKNOWN	SYBR	None				27.8045	27.9528	0.179039							FALSE	1	TRUE	3	20	1	80.9511				N
	C3	ZT9 MSOZ CYC	cyc	UNKNOWN	SYBR	None				29.09	28.9251	0.20451							FALSE	1	TRUE	3	22	1	80.9532				N
	C4	ZT13 MSOZ CYC	cyc	UNKNOWN	SYBR	None				28.7008	28.5642	0.118351							FALSE	1	TRUE	3	21	1	80.9532				N
	C5	ZT17 MSOZ CYC	cyc	UNKNOWN	SYBR	None				28.8427	28.9506	0.207731							FALSE	1	TRUE	3	22	1	80.8046				N
	C6	ZT21 MSOZ CYC	cyc	UNKNOWN	SYBR	None				28.9861	28.9511	0.0311581							FALSE	1	TRUE	3	22	1	80.8046				N
3º Ct replication of the condition Males with females	C7	ZT1 MCF CYC	cyc	UNKNOWN	SYBR	None				28.3945	28.3416	0.0801387							FALSE	1	TRUE	3	21	1	80.958				N
	C8	ZT5 MCF CYC	cyc	UNKNOWN	SYBR	None				27.6748	27.7221	0.0441088							FALSE	1	TRUE	3	20	1	80.958				N
	C9	ZT9 MCF CYC	cyc	UNKNOWN	SYBR	None				28.5228	28.3747	0.16613							FALSE	1	TRUE	3	21	1	80.957				N
	C10	ZT13 MCF CYC	cyc	UNKNOWN	SYBR	None				28.877	29.1024	0.291818							FALSE	1	TRUE	3	22	1	80.957				N
	C11	ZT17 MCF CYC	cyc	UNKNOWN	SYBR	None				28.8223	28.7626	0.0812789							FALSE	1	TRUE	3	22	1	80.8076				N
	C12	ZT21 MCF CYC	cyc	UNKNOWN	SYBR	None				28.6907	28.703	0.289741							FALSE	1	TRUE	3	21	1	80.8076				N
	D1	CTN CYC	cyc	NTC	SYBR	None				Undetermined									FALSE	1	TRUE	3	39	1	61.5615	67.2292			Y
	D2	CTN CYC	cyc	NTC	SYBR	None				Undetermined									FALSE	1	TRUE	3	39	1	61.4123				N
	D3	CTN CYC	cyc	NTC	SYBR	None				Undetermined									FALSE	1	TRUE	3	39	1	61.4155	87.9629			Y
	D4	CTN CYC	cyc	NTC	SYBR	None				Undetermined									FALSE	1	TRUE	3	39	1	61.4155				N
	Analysis Type	Singleplex
	Endogenous Control	cyc
	RQ Min/Max Confidence Level	95.0
	Reference Sample	ZT1 MSOZ CYC

## Sheet: cyc curve 3 - abdominal tips
	Block Type	96well
	Chemistry	SYBR_GREEN
	Experiment File Name	D:\Users\INSTR-ADMIN\Desktop\Jess 2020\SYBR ab tips cyc cry2 expmol9 01fev20 jess.eds
	Experiment Run End Time	Not Started
	Instrument Type	steponeplus
	Passive Reference	ROX
Experiment 3 - cycle - males without antennae
	Well	Sample Name	Target Name	Task	Reporter	Quencher	RQ	RQ Min	RQ Max	Cт	Cт Mean	Cт SD	ΔCт	ΔCт Mean	ΔCт SE	HK Control ΔCт Mean	HK Control ΔCт SE	ΔΔCт	Automatic Ct Threshold	Ct Threshold	Automatic Baseline	Baseline Start	Baseline End	Efficiency	Tm1	Tm2	Tm3	Comments	MTP
1º Ct replication of the condition Solitary males	A1	ZT1 MSOZ CYC	cyc	UNKNOWN	SYBR	None				27.3342	27.2435	0.0942408							FALSE	1	TRUE	3	20	1	80.9544				N
	A2	ZT5 MSOZ CYC	cyc	UNKNOWN	SYBR	None				26.9954	27.0291	0.0427254							FALSE	1	TRUE	3	20	1	80.9544				N
	A3	ZT9 MSOZ CYC	cyc	UNKNOWN	SYBR	None				27.9509	28.042	0.0895896							FALSE	1	TRUE	3	21	1	80.9534				N
	A4	ZT13 MSOZ CYC	cyc	UNKNOWN	SYBR	None				28.6421	28.8244	0.161385							FALSE	1	TRUE	3	21	1	80.8043				N
	A5	ZT17 MSOZ CYC	cyc	UNKNOWN	SYBR	None				27.9944	27.9418	0.0483818							FALSE	1	TRUE	3	21	1	80.8045				N
	A6	ZT21 MSOZ CYC	cyc	UNKNOWN	SYBR	None				27.7689	27.7453	0.0387573							FALSE	1	TRUE	3	20	1	80.8045				N
1º Ct replication of the condition Males with females	A7	ZT1 MCF CYC	cyc	UNKNOWN	SYBR	None				27.8643	27.6867	0.176252							FALSE	1	TRUE	3	21	1	80.956				N
	A8	ZT5 MCF CYC	cyc	UNKNOWN	SYBR	None				27.9571	27.9198	0.0813744							FALSE	1	TRUE	3	21	1	80.956				N
	A9	ZT9 MCF CYC	cyc	UNKNOWN	SYBR	None				29.4311	29.4967	0.0592955							FALSE	1	TRUE	3	22	1	80.8046				N
	A10	ZT13 MCF CYC	cyc	UNKNOWN	SYBR	None				29.4393	29.3411	0.135716							FALSE	1	TRUE	3	22	1	80.8046				N
	A11	ZT17 MCF CYC	cyc	UNKNOWN	SYBR	None				28.9482	28.7658	0.203907							FALSE	1	TRUE	3	21	1	80.6528				N
	A12	ZT21 MCF CYC	cyc	UNKNOWN	SYBR	None				28.0478	27.9174	0.14915							FALSE	1	TRUE	3	21	1	80.6528				N
2º Ct replication of the condition Solitary males	B1	ZT1 MSOZ CYC	cyc	UNKNOWN	SYBR	None				27.1461	27.2435	0.0942408							FALSE	1	TRUE	3	21	1	80.9544				N
	B2	ZT5 MSOZ CYC	cyc	UNKNOWN	SYBR	None				27.0771	27.0291	0.0427254							FALSE	1	TRUE	3	20	1	80.9544				N
	B3	ZT9 MSOZ CYC	cyc	UNKNOWN	SYBR	None				28.13	28.042	0.0895896							FALSE	1	TRUE	3	21	1	80.8043				N
	B4	ZT13 MSOZ CYC	cyc	UNKNOWN	SYBR	None				28.949	28.8244	0.161385							FALSE	1	TRUE	3	22	1	80.8043				N
	B5	ZT17 MSOZ CYC	cyc	UNKNOWN	SYBR	None				27.9316	27.9418	0.0483818							FALSE	1	TRUE	3	20	1	80.8045				N
	B6	ZT21 MSOZ CYC	cyc	UNKNOWN	SYBR	None				27.7005	27.7453	0.0387573							FALSE	1	TRUE	3	20	1	80.8045				N
2º Ct replication of the condition Males with females	B7	ZT1 MCF CYC	cyc	UNKNOWN	SYBR	None				27.684	27.6867	0.176252							FALSE	1	TRUE	3	20	1	80.8069				N
	B8	ZT5 MCF CYC	cyc	UNKNOWN	SYBR	None				27.8265	27.9198	0.0813744							FALSE	1	TRUE	3	21	1	80.8069				N
	B9	ZT9 MCF CYC	cyc	UNKNOWN	SYBR	None				29.5126	29.4967	0.0592955							FALSE	1	TRUE	3	21	1	80.8046				N
	B10	ZT13 MCF CYC	cyc	UNKNOWN	SYBR	None				29.3978	29.3411	0.135716							FALSE	1	TRUE	3	22	1	80.8046				N
	B11	ZT17 MCF CYC	cyc	UNKNOWN	SYBR	None				28.8036	28.7658	0.203907							FALSE	1	TRUE	3	22	1	80.6528				N
	B12	ZT21 MCF CYC	cyc	UNKNOWN	SYBR	None				27.7548	27.9174	0.14915							FALSE	1	TRUE	3	21	1	80.6528				N
3º Ct replication of the condition Solitary males	C1	ZT1 MSOZ CYC	cyc	UNKNOWN	SYBR	None				27.2503	27.2435	0.0942408							FALSE	1	TRUE	3	20	1	80.9544				N
	C2	ZT5 MSOZ CYC	cyc	UNKNOWN	SYBR	None				27.0147	27.0291	0.0427254							FALSE	1	TRUE	3	20	1	80.9544				N
	C3	ZT9 MSOZ CYC	cyc	UNKNOWN	SYBR	None				28.0452	28.042	0.0895896							FALSE	1	TRUE	3	20	1	80.8043				N
	C4	ZT13 MSOZ CYC	cyc	UNKNOWN	SYBR	None				28.8822	28.8244	0.161385							FALSE	1	TRUE	3	22	1	80.8043				N
	C5	ZT17 MSOZ CYC	cyc	UNKNOWN	SYBR	None				27.8993	27.9418	0.0483818							FALSE	1	TRUE	3	20	1	80.8045				N
	C6	ZT21 MSOZ CYC	cyc	UNKNOWN	SYBR	None				27.7663	27.7453	0.0387573							FALSE	1	TRUE	3	20	1	80.6554				N
3º Ct replication of the condition Males with females	C7	ZT1 MCF CYC	cyc	UNKNOWN	SYBR	None				27.5118	27.6867	0.176252							FALSE	1	TRUE	3	20	1	80.8069				N
	C8	ZT5 MCF CYC	cyc	UNKNOWN	SYBR	None				27.9758	27.9198	0.0813744							FALSE	1	TRUE	3	21	1	80.8069				N
	C9	ZT9 MCF CYC	cyc	UNKNOWN	SYBR	None				29.5464	29.4967	0.0592955							FALSE	1	TRUE	3	23	1	80.8046				N
	C10	ZT13 MCF CYC	cyc	UNKNOWN	SYBR	None				29.1862	29.3411	0.135716							FALSE	1	TRUE	3	22	1	80.8046				N
	C11	ZT17 MCF CYC	cyc	UNKNOWN	SYBR	None				28.5457	28.7658	0.203907							FALSE	1	TRUE	3	21	1	80.6528				N
	C12	ZT21 MCF CYC	cyc	UNKNOWN	SYBR	None				27.9498	27.9174	0.14915							FALSE	1	TRUE	3	21	1	80.6528				N
	D1	CTN CYC	cyc	NTC	SYBR	None				Undetermined									FALSE	1	TRUE	3	39	1	61.5634	67.5298	86.6225		Y
	D2	CTN CYC	cyc	NTC	SYBR	None				Undetermined									FALSE	1	TRUE	3	39	1	61.5634	86.9209			Y
	D3	CTN CYC	cyc	NTC	SYBR	None				Undetermined									FALSE	1	TRUE	3	39	1	61.5637	66.3365	86.472		Y
	Analysis Type	Singleplex
	Endogenous Control	cyc
	RQ Min/Max Confidence Level	95.0
	Reference Sample	ZT1 MSOZ CYC
	Analysis Type	Singleplex
	Endogenous Control	cyc
	RQ Min/Max Confidence Level	95.0
	Reference Sample	ZT1 MSOZ CYC

## Sheet: cry2 curve 1 - abdominal tips
	Block Type	96well
	Chemistry	SYBR_GREEN
	Experiment File Name	D:\Users\INSTR-ADMIN\Desktop\Jess Excel 2020\SYBR abtips cyc cry2 expmol7 25jan20 jess.eds
	Experiment Run End Time	Not Started
	Instrument Type	steponeplus
	Passive Reference	ROX
Experiment 1 - cryptochrome 2 - males without antennae
	Well	Sample Name	Target Name	Task	Reporter	Quencher	RQ	RQ Min	RQ Max	Cт	Cт Mean	Cт SD	ΔCт	ΔCт Mean	ΔCт SE	HK Control ΔCт Mean	HK Control ΔCт SE	ΔΔCт	Automatic Ct Threshold	Ct Threshold	Automatic Baseline	Baseline Start	Baseline End	Efficiency	Tm1	Tm2	Tm3	Comments	MTP
	E1	CTN CRY2	cry2	NTC	SYBR	None				Undetermined									FALSE	0.4	TRUE	3	39	1	61.5663	67.2334	88.2612		Y
	E2	CTN CRY2	cry2	NTC	SYBR	None				Undetermined									FALSE	0.4	TRUE	3	39	1	61.4172	66.1894			Y
	E3	CTN CRY2	cry2	NTC	SYBR	None				Undetermined									FALSE	0.4	TRUE	3	39	1	61.5642	66.0388			Y
1º Ct replication of the condition Solitary males	F1	ZT1 MSOZ CRY2	cry2	UNKNOWN	SYBR	None				26.1912	26.2902	0.170609							FALSE	0.4	TRUE	3	20	1	80.8045				N
	F2	ZT5 MSOZ CRY2	cry2	UNKNOWN	SYBR	None				27.9175	27.7665	0.135314							FALSE	0.4	TRUE	3	22	1	80.9537				N
	F3	ZT9 MSOZ CRY2	cry2	UNKNOWN	SYBR	None				28.121	28.2362	0.125981							FALSE	0.4	TRUE	3	23	1	80.8052				N
	F4	ZT13 MSOZ CRY2	cry2	UNKNOWN	SYBR	None				26.7748	26.7806	0.0584332							FALSE	0.4	TRUE	3	21	1	80.9543				N
	F5	ZT17 MSOZ CRY2	cry2	UNKNOWN	SYBR	None				27.387	27.2716	0.102406							FALSE	0.4	TRUE	3	22	1	80.951				N
	F6	ZT21 MSOZ CRY2	cry2	UNKNOWN	SYBR	None				26.5857	26.6593	0.135456							FALSE	0.4	TRUE	3	21	1	80.951				N
1º Ct replication of the condition Males with females	F7	ZT1 MCF CRY2	cry2	UNKNOWN	SYBR	None				26.9444	27.0238	0.116372							FALSE	0.4	TRUE	3	21	1	80.9556				N
	F8	ZT5 MCF CRY2	cry2	UNKNOWN	SYBR	None				27.8488	27.8147	0.062741							FALSE	0.4	TRUE	3	22	1	80.8065				N
	F9	ZT9 MCF CRY2	cry2	UNKNOWN	SYBR	None				27.8526	27.749	0.122605							FALSE	0.4	TRUE	3	22	1	80.9516				N
	F10	ZT13 MCF CRY2	cry2	UNKNOWN	SYBR	None				27.1443	27.2519	0.105678							FALSE	0.4	TRUE	3	22	1	80.8025				N
	F11	ZT17 MCF CRY2	cry2	UNKNOWN	SYBR	None				26.8392	26.7831	0.172851							FALSE	0.4	TRUE	3	22	1	80.8034				N
	F12	ZT21 MCF CRY2	cry2	UNKNOWN	SYBR	None				26.874	27.0079	0.185923							FALSE	0.4	TRUE	3	21	1	80.8034				N
2º Ct replication of the condition Solitary males	G1	ZT1 MSOZ CRY2	cry2	UNKNOWN	SYBR	None				26.1922	26.2902	0.170609							FALSE	0.4	TRUE	3	20	1	80.9537				N
	G2	ZT5 MSOZ CRY2	cry2	UNKNOWN	SYBR	None				27.7256	27.7665	0.135314							FALSE	0.4	TRUE	3	22	1	80.9537				N
	G3	ZT9 MSOZ CRY2	cry2	UNKNOWN	SYBR	None				28.3707	28.2362	0.125981							FALSE	0.4	TRUE	3	23	1	80.8052				N
	G4	ZT13 MSOZ CRY2	cry2	UNKNOWN	SYBR	None				26.8418	26.7806	0.0584332							FALSE	0.4	TRUE	3	22	1	80.8052				N
	G5	ZT17 MSOZ CRY2	cry2	UNKNOWN	SYBR	None				27.2363	27.2716	0.102406							FALSE	0.4	TRUE	3	21	1	80.951				N
	G6	ZT21 MSOZ CRY2	cry2	UNKNOWN	SYBR	None				26.8157	26.6593	0.135456							FALSE	0.4	TRUE	3	21	1	80.8018				N
2º Ct replication of the condition Males with females	G7	ZT1 MCF CRY2	cry2	UNKNOWN	SYBR	None				26.9696	27.0238	0.116372							FALSE	0.4	TRUE	3	21	1	81.1048				N
	G8	ZT5 MCF CRY2	cry2	UNKNOWN	SYBR	None				27.853	27.8147	0.062741							FALSE	0.4	TRUE	3	21	1	80.9556				N
	G9	ZT9 MCF CRY2	cry2	UNKNOWN	SYBR	None				27.6136	27.749	0.122605							FALSE	0.4	TRUE	3	22	1	80.8025				N
	G10	ZT13 MCF CRY2	cry2	UNKNOWN	SYBR	None				27.2557	27.2519	0.105678							FALSE	0.4	TRUE	3	21	1	80.8025				N
	G11	ZT17 MCF CRY2	cry2	UNKNOWN	SYBR	None				26.5892	26.7831	0.172851							FALSE	0.4	TRUE	3	21	1	80.8034				N
	G12	ZT21 MCF CRY2	cry2	UNKNOWN	SYBR	None				26.9295	27.0079	0.185923							FALSE	0.4	TRUE	3	21	1	80.8034				N
3º Ct replication of the condition Solitary males	H1	ZT1 MSOZ CRY2	cry2	UNKNOWN	SYBR	None				26.4872	26.2902	0.170609							FALSE	0.4	TRUE	3	20	1	80.9537				N
	H2	ZT5 MSOZ CRY2	cry2	UNKNOWN	SYBR	None				27.6563	27.7665	0.135314							FALSE	0.4	TRUE	3	22	1	80.9537				N
	H3	ZT9 MSOZ CRY2	cry2	UNKNOWN	SYBR	None				28.217	28.2362	0.125981							FALSE	0.4	TRUE	3	23	1	80.8052				N
	H4	ZT13 MSOZ CRY2	cry2	UNKNOWN	SYBR	None				26.7254	26.7806	0.0584332							FALSE	0.4	TRUE	3	21	1	80.9543				N
	H5	ZT17 MSOZ CRY2	cry2	UNKNOWN	SYBR	None				27.1915	27.2716	0.102406							FALSE	0.4	TRUE	3	21	1	81.1001				N
	H6	ZT21 MSOZ CRY2	cry2	UNKNOWN	SYBR	None				26.5766	26.6593	0.135456							FALSE	0.4	TRUE	3	21	1	80.951				N
3º Ct replication of the condition Males with females	H7	ZT1 MCF CRY2	cry2	UNKNOWN	SYBR	None				27.1574	27.0238	0.116372							FALSE	0.4	TRUE	3	21	1	81.1048				N
	H8	ZT5 MCF CRY2	cry2	UNKNOWN	SYBR	None				27.7423	27.8147	0.062741							FALSE	0.4	TRUE	3	22	1	81.1048				N
	H9	ZT9 MCF CRY2	cry2	UNKNOWN	SYBR	None				27.7807	27.749	0.122605							FALSE	0.4	TRUE	3	22	1	80.9516				N
	H10	ZT13 MCF CRY2	cry2	UNKNOWN	SYBR	None				27.3556	27.2519	0.105678							FALSE	0.4	TRUE	3	22	1	80.9516				N
	H11	ZT17 MCF CRY2	cry2	UNKNOWN	SYBR	None				26.921	26.7831	0.172851							FALSE	0.4	TRUE	3	21	1	80.9525				N
	H12	ZT21 MCF CRY2	cry2	UNKNOWN	SYBR	None				27.2201	27.0079	0.185923							FALSE	0.4	TRUE	3	21	1	80.9525				N
	Analysis Type	Singleplex
	Endogenous Control	cyc
	RQ Min/Max Confidence Level	95.0
	Reference Sample	ZT1 MSOZ CYC

[truncated: 2 more sheets: cry2 curve 2 - abdominal tips, cry2 curve 3 - abdominal tips]
