# Supplementary material for: Males of Aedes aegypti show different clock gene expression profiles in the presence of conspecific females
Source: Parasit Vectors. 2022 Oct 18;15:374. doi: 10.1186/s13071-022-05529-8 (PMC9578191; doi:10.1186/s13071-022-05529-8)
Supplement: Supplementary file 6 — Additional file 6: Table S6. Sheets of raw gene expression data for the three genes in antennae of males, in all conditions. Data of three experimental replicates are included. [file 13071_2022_5529_MOESM6_ESM.xlsx]

## Sheet: Rp49 curve 1 - antennae
	Block Type	96well
	Chemistry	SYBR_GREEN
	Experiment File Name	D:\Users\INSTR-ADMIN\Desktop\Jess 2020\Antenas\Expmol 4\rp e per\SYBR jess antenas rp per expmol4.eds
	Experiment Run End Time	Not Started
	Instrument Type	steponeplus
	Passive Reference	ROX
Experiment 1 - Rp49 - males with antennae
	Well	Sample Name	Target Name	Task	Reporter	Quencher	RQ	RQ Min	RQ Max	Cт	Cт Mean	Cт SD	ΔCт	ΔCт Mean	ΔCт SE	HK Control ΔCт Mean	HK Control ΔCт SE	ΔΔCт	Automatic Ct Threshold	Ct Threshold	Automatic Baseline	Baseline Start	Baseline End	Efficiency	Tm1	Tm2	Tm3	Comments	MTP
1º Ct replication of the condition Solitary males	A1	ZT1 MSOZ RP	rp49	UNKNOWN	SYBR	None				19.9868	19.9186	0.0616969							FALSE	0.3	TRUE	3	14	1	83.928				N
	A2	ZT5 MSOZ RP	rp49	UNKNOWN	SYBR	None				19.9189	19.8385	0.0700378							FALSE	0.3	TRUE	3	14	1	83.928				N
	A3	ZT9 MSOZ RP	rp49	UNKNOWN	SYBR	None				20.3105	20.2991	0.022261							FALSE	0.3	TRUE	3	15	1	83.7784				N
	A4	ZT13 MSOZ RP	rp49	UNKNOWN	SYBR	None				20.7188	20.6403	0.069056							FALSE	0.3	TRUE	3	15	1	83.9276				N
	A5	ZT17 MSOZ RP	rp49	UNKNOWN	SYBR	None				20.9931	20.9761	0.0282866							FALSE	0.3	TRUE	3	15	1	83.9255				N
	A6	ZT21 MSOZ RP	rp49	UNKNOWN	SYBR	None				20.5704	20.4659	0.0905526							FALSE	0.3	TRUE	3	15	1	83.9255				N
1º Ct replication of the condition Males with females	A7	ZT1 MCF RP	rp49	UNKNOWN	SYBR	None				19.9008	19.8692	0.0470453							FALSE	0.3	TRUE	3	14	1	83.9311				N
	A8	ZT5 MCF RP	rp49	UNKNOWN	SYBR	None				19.382	19.3245	0.0865467							FALSE	0.3	TRUE	3	14	1	83.9311				N
	A9	ZT9 MCF RP	rp49	UNKNOWN	SYBR	None				20.5641	20.5227	0.050206							FALSE	0.3	TRUE	3	15	1	84.0749				N
	A10	ZT13 MCF RP	rp49	UNKNOWN	SYBR	None				20.8424	20.777	0.0636712							FALSE	0.3	TRUE	3	15	1	83.9257				N
	A11	ZT17 MCF RP	rp49	UNKNOWN	SYBR	None				20.4439	20.3277	0.102577							FALSE	0.3	TRUE	3	15	1	83.7768				N
	A12	ZT21 MCF RP	rp49	UNKNOWN	SYBR	None				20.1426	20.0347	0.105634							FALSE	0.3	TRUE	3	15	1	83.7768				N
2º Ct replication of the condition Solitary males	B1	ZT1 MSOZ RP	rp49	UNKNOWN	SYBR	None				19.8666	19.9186	0.0616969							FALSE	0.3	TRUE	3	14	1	83.7788				N
	B2	ZT5 MSOZ RP	rp49	UNKNOWN	SYBR	None				19.7908	19.8385	0.0700378							FALSE	0.3	TRUE	3	14	1	83.928				N
	B3	ZT9 MSOZ RP	rp49	UNKNOWN	SYBR	None				20.3134	20.2991	0.022261							FALSE	0.3	TRUE	3	15	1	83.7784				N
	B4	ZT13 MSOZ RP	rp49	UNKNOWN	SYBR	None				20.613	20.6403	0.069056							FALSE	0.3	TRUE	3	15	1	83.9276				N
	B5	ZT17 MSOZ RP	rp49	UNKNOWN	SYBR	None				20.9918	20.9761	0.0282866							FALSE	0.3	TRUE	3	16	1	83.7764				N
	B6	ZT21 MSOZ RP	rp49	UNKNOWN	SYBR	None				20.4103	20.4659	0.0905526							FALSE	0.3	TRUE	3	15	1	83.7764				N
2º Ct replication of the condition Males with females	B7	ZT1 MCF RP	rp49	UNKNOWN	SYBR	None				19.8152	19.8692	0.0470453							FALSE	0.3	TRUE	3	14	1	83.9311				N
	B8	ZT5 MCF RP	rp49	UNKNOWN	SYBR	None				19.3665	19.3245	0.0865467							FALSE	0.3	TRUE	3	14	1	83.9311				N
	B9	ZT9 MCF RP	rp49	UNKNOWN	SYBR	None				20.537	20.5227	0.050206							FALSE	0.3	TRUE	3	15	1	84.0749				N
	B10	ZT13 MCF RP	rp49	UNKNOWN	SYBR	None				20.7733	20.777	0.0636712							FALSE	0.3	TRUE	3	15	1	83.9257				N
	B11	ZT17 MCF RP	rp49	UNKNOWN	SYBR	None				20.2496	20.3277	0.102577							FALSE	0.3	TRUE	3	15	1	83.7768				N
	B12	ZT21 MCF RP	rp49	UNKNOWN	SYBR	None				19.9315	20.0347	0.105634							FALSE	0.3	TRUE	3	15	1	83.7768				N
3º Ct replication of the condition Solitary males	C1	ZT1 MSOZ RP	rp49	UNKNOWN	SYBR	None				19.9025	19.9186	0.0616969							FALSE	0.3	TRUE	3	14	1	83.928				N
	C2	ZT5 MSOZ RP	rp49	UNKNOWN	SYBR	None				19.8057	19.8385	0.0700378							FALSE	0.3	TRUE	3	14	1	83.928				N
	C3	ZT9 MSOZ RP	rp49	UNKNOWN	SYBR	None				20.2735	20.2991	0.022261							FALSE	0.3	TRUE	3	15	1	83.9276				N
	C4	ZT13 MSOZ RP	rp49	UNKNOWN	SYBR	None				20.589	20.6403	0.069056							FALSE	0.3	TRUE	3	15	1	83.9276				N
	C5	ZT17 MSOZ RP	rp49	UNKNOWN	SYBR	None				20.9434	20.9761	0.0282866							FALSE	0.3	TRUE	3	14	1	83.9255				N
	C6	ZT21 MSOZ RP	rp49	UNKNOWN	SYBR	None				20.4171	20.4659	0.0905526							FALSE	0.3	TRUE	3	15	1	83.7764				N
3º Ct replication of the condition Males with females	C7	ZT1 MCF RP	rp49	UNKNOWN	SYBR	None				19.8917	19.8692	0.0470453							FALSE	0.3	TRUE	3	15	1	83.9311				N
	C8	ZT5 MCF RP	rp49	UNKNOWN	SYBR	None				19.2249	19.3245	0.0865467							FALSE	0.3	TRUE	3	13	1	83.9311				N
	C9	ZT9 MCF RP	rp49	UNKNOWN	SYBR	None				20.4668	20.5227	0.050206							FALSE	0.3	TRUE	3	15	1	84.0749				N
	C10	ZT13 MCF RP	rp49	UNKNOWN	SYBR	None				20.7153	20.777	0.0636712							FALSE	0.3	TRUE	3	15	1	83.9257				N
	C11	ZT17 MCF RP	rp49	UNKNOWN	SYBR	None				20.2896	20.3277	0.102577							FALSE	0.3	TRUE	3	15	1	83.7768				N
	C12	ZT21 MCF RP	rp49	UNKNOWN	SYBR	None				20.0299	20.0347	0.105634							FALSE	0.3	TRUE	3	14	1	83.7768				N
	D1	CTN RP	rp49	NTC	SYBR	None				Undetermined									FALSE	0.3	TRUE	3	35	1	74.5311	66.9241	62.0019		Y
	D2	CTN RP	rp49	NTC	SYBR	None				Undetermined									FALSE	0.3	TRUE	3	39	1	65.7308	61.2561	87.5078		Y
	D3	CTN RP	rp49	NTC	SYBR	None				Undetermined									FALSE	0.3	TRUE	3	39	1	65.8767	61.4013	87.8063		Y
	D4	CTN RP	rp49	NTC	SYBR	None				Undetermined									FALSE	0.3	TRUE	3	39	1	65.7275	87.0604	90.4916		Y
	Analysis Type	Singleplex
	Endogenous Control	per
	RQ Min/Max Confidence Level	95.0
	Reference Sample	ZT1 MSOZ RP

## Sheet: Rp49 curve 2 - antennae
	Block Type	96well
	Chemistry	SYBR_GREEN
	Experiment File Name	D:\Users\INSTR-ADMIN\Desktop\Jess 2020\Antenas\Expmol 5\rp e per\SYBR jess antenas rp per Expmol5.eds
	Experiment Run End Time	Not Started
	Instrument Type	steponeplus
	Passive Reference	ROX
Experiment 2 - Rp49 - males with antennae
	Well	Sample Name	Target Name	Task	Reporter	Quencher	RQ	RQ Min	RQ Max	Cт	Cт Mean	Cт SD	ΔCт	ΔCт Mean	ΔCт SE	HK Control ΔCт Mean	HK Control ΔCт SE	ΔΔCт	Automatic Ct Threshold	Ct Threshold	Automatic Baseline	Baseline Start	Baseline End	Efficiency	Tm1	Tm2	Tm3	Comments	AMPNC	MTP
1º Ct replication of the condition Solitary males	A1	ZT1 MSOZ RP	rp49	UNKNOWN	SYBR	None				19.4649	19.3925	0.0632697							FALSE	0.3	TRUE	3	14	1	83.938				N	N
	A2	ZT5 MSOZ RP	rp49	UNKNOWN	SYBR	None				19.6258	19.4827	0.125759							FALSE	0.3	TRUE	3	14	1	83.7889				N	N
	A3	ZT9 MSOZ RP	rp49	UNKNOWN	SYBR	None				19.2772	19.2193	0.0504761							FALSE	0.3	TRUE	3	14	1	83.9368				N	N
	A4	ZT13 MSOZ RP	rp49	UNKNOWN	SYBR	None				19.3462	19.3414	0.0382824							FALSE	0.3	TRUE	3	14	1	83.9368				N	N
	A5	ZT17 MSOZ RP	rp49	UNKNOWN	SYBR	None				19.3189	19.3612	0.0368202							FALSE	0.3	TRUE	3	14	1	83.7884				N	N
	A6	ZT21 MSOZ RP	rp49	UNKNOWN	SYBR	None				19.137	19.0975	0.0385408							FALSE	0.3	TRUE	3	14	1	83.7884				N	N
1º Ct replication of the condition Males with females	A7	ZT1 MCF RP	rp49	UNKNOWN	SYBR	None				19.2467	19.1789	0.0917935							FALSE	0.3	TRUE	3	14	1	84.0905				N	N
	A8	ZT5 MCF RP	rp49	UNKNOWN	SYBR	None				19.2145	19.1674	0.0437942							FALSE	0.3	TRUE	3	14	1	83.9415				N	N
	A9	ZT9 MCF RP	rp49	UNKNOWN	SYBR	None				18.9876	19.0215	0.102701							FALSE	0.3	TRUE	3	14	1	83.9393				N	N
	A10	ZT13 MCF RP	rp49	UNKNOWN	SYBR	None				19.5345	19.4743	0.125447							FALSE	0.3	TRUE	3	14	1	83.9393				N	N
	A11	ZT17 MCF RP	rp49	UNKNOWN	SYBR	None				19.5174	19.3368	0.156445							FALSE	0.3	TRUE	3	14	1	83.7871				N	N
	A12	ZT21 MCF RP	rp49	UNKNOWN	SYBR	None				19.6463	19.4385	0.183037							FALSE	0.3	TRUE	3	14	1	83.9362				N	N
2º Ct replication of the condition Solitary males	B1	ZT1 MSOZ RP	rp49	UNKNOWN	SYBR	None				19.3643	19.3925	0.0632697							FALSE	0.3	TRUE	3	14	1	83.7889				N	N
	B2	ZT5 MSOZ RP	rp49	UNKNOWN	SYBR	None				19.39	19.4827	0.125759							FALSE	0.3	TRUE	3	14	1	83.938				N	N
	B3	ZT9 MSOZ RP	rp49	UNKNOWN	SYBR	None				19.1966	19.2193	0.0504761							FALSE	0.3	TRUE	3	13	1	83.7878				N	N
	B4	ZT13 MSOZ RP	rp49	UNKNOWN	SYBR	None				19.377	19.3414	0.0382824							FALSE	0.3	TRUE	3	14	1	83.9368				N	N
	B5	ZT17 MSOZ RP	rp49	UNKNOWN	SYBR	None				19.3859	19.3612	0.0368202							FALSE	0.3	TRUE	3	14	1	83.7884				N	N
	B6	ZT21 MSOZ RP	rp49	UNKNOWN	SYBR	None				19.06	19.0975	0.0385408							FALSE	0.3	TRUE	3	14	1	83.7884				N	N
2º Ct replication of the condition Males with females	B7	ZT1 MCF RP	rp49	UNKNOWN	SYBR	None				19.0744	19.1789	0.0917935							FALSE	0.3	TRUE	3	13	1	83.9415				N	N
	B8	ZT5 MCF RP	rp49	UNKNOWN	SYBR	None				19.1596	19.1674	0.0437942							FALSE	0.3	TRUE	3	14	1	83.9415				N	N
	B9	ZT9 MCF RP	rp49	UNKNOWN	SYBR	None				18.9401	19.0215	0.102701							FALSE	0.3	TRUE	3	13	1	83.9393				N	N
	B10	ZT13 MCF RP	rp49	UNKNOWN	SYBR	None				19.5582	19.4743	0.125447							FALSE	0.3	TRUE	3	14	1	83.9393				N	N
	B11	ZT17 MCF RP	rp49	UNKNOWN	SYBR	None				19.244	19.3368	0.156445							FALSE	0.3	TRUE	3	13	1	83.7871				N	N
	B12	ZT21 MCF RP	rp49	UNKNOWN	SYBR	None				19.3009	19.4385	0.183037							FALSE	0.3	TRUE	3	14	1	83.7871				N	N
3º Ct replication of the condition Solitary males	C1	ZT1 MSOZ RP	rp49	UNKNOWN	SYBR	None				19.3481	19.3925	0.0632697							FALSE	0.3	TRUE	3	14	1	83.7889				N	N
	C2	ZT5 MSOZ RP	rp49	UNKNOWN	SYBR	None				19.4323	19.4827	0.125759							FALSE	0.3	TRUE	3	14	1	83.7889				N	N
	C3	ZT9 MSOZ RP	rp49	UNKNOWN	SYBR	None				19.1842	19.2193	0.0504761							FALSE	0.3	TRUE	3	14	1	83.7878				N	N
	C4	ZT13 MSOZ RP	rp49	UNKNOWN	SYBR	None				19.3009	19.3414	0.0382824							FALSE	0.3	TRUE	3	14	1	83.9368				N	N
	C5	ZT17 MSOZ RP	rp49	UNKNOWN	SYBR	None				19.3788	19.3612	0.0368202							FALSE	0.3	TRUE	3	14	1	83.7884				N	N
	C6	ZT21 MSOZ RP	rp49	UNKNOWN	SYBR	None				19.0955	19.0975	0.0385408							FALSE	0.3	TRUE	3	14	1	83.6393				N	N
3º Ct replication of the condition Males with females	C7	ZT1 MCF RP	rp49	UNKNOWN	SYBR	None				19.2155	19.1789	0.0917935							FALSE	0.3	TRUE	3	14	1	83.9415				N	N
	C8	ZT5 MCF RP	rp49	UNKNOWN	SYBR	None				19.128	19.1674	0.0437942							FALSE	0.3	TRUE	3	14	1	83.7924				N	N
	C9	ZT9 MCF RP	rp49	UNKNOWN	SYBR	None				19.1369	19.0215	0.102701							FALSE	0.3	TRUE	3	14	1	83.7902				N	N
	C10	ZT13 MCF RP	rp49	UNKNOWN	SYBR	None				19.3301	19.4743	0.125447							FALSE	0.3	TRUE	3	14	1	83.7902				N	N
	C11	ZT17 MCF RP	rp49	UNKNOWN	SYBR	None				19.2489	19.3368	0.156445							FALSE	0.3	TRUE	3	14	1	83.7871				N	N
	C12	ZT21 MCF RP	rp49	UNKNOWN	SYBR	None				19.3685	19.4385	0.183037							FALSE	0.3	TRUE	3	14	1	83.7871				N	N
	D1	CTN RP	rp49	NTC	SYBR	None				Undetermined									FALSE	0.3	TRUE	3	39	1	67.2377	61.8697			N	Y
	D3	CTN RP	rp49	NTC	SYBR	None				Undetermined									FALSE	0.3	TRUE	3	39	1	66.0478	87.0674			N	Y
	Analysis Type	Singleplex
	Endogenous Control	per
	RQ Min/Max Confidence Level	95.0
	Reference Sample	ZT1 MSOZ RP

## Sheet: Rp49 curve 3 - antennae
	Block Type	96well
	Chemistry	SYBR_GREEN
	Experiment File Name	C:\Users\jessy\Desktop\novos dados\Jess Excel 2020\antenas\SYBR rp orco ant expmol6 10jan20 jess.eds
	Experiment Run End Time	Not Started
	Instrument Type	steponeplus
	Passive Reference	ROX
Experiment 3 - Rp49 - males with antennae
	Well	Sample Name	Target Name	Task	Reporter	Quencher	RQ	RQ Min	RQ Max	Cт	Cт Mean	Cт SD	ΔCт	ΔCт Mean	ΔCт SE	HK Control ΔCт Mean	HK Control ΔCт SE	ΔΔCт	Automatic Ct Threshold	Ct Threshold	Automatic Baseline	Baseline Start	Baseline End	Efficiency	Tm1	Tm2	Tm3	Comments	AMPNC	MTP
1º Ct replication of the condition Solitary males	A1	ZT1 MSOZ RP	rp	UNKNOWN	SYBR	None				19.4432	19.3657	0.103344							FALSE	0.3	TRUE	3	14	1	83.9366				N	N
	A2	ZT5 MSOZ RP	rp	UNKNOWN	SYBR	None				19.1578	19.149	0.0614796							FALSE	0.3	TRUE	3	13	1	83.9366				N	N
	D12	ZT9 MSOZ RP	rp	UNKNOWN	SYBR	None				19.2888	19.1973	0.0793084							FALSE	0.3	TRUE	3	14	1	83.7798				N	N
	A4	ZT13 MSOZ RP	rp	UNKNOWN	SYBR	None				18.8183	18.8563	0.0528927							FALSE	0.3	TRUE	3	14	1	83.935				N	N
	A5	ZT17 MSOZ RP	rp	UNKNOWN	SYBR	None				18.9898	19.0077	0.0252944							FALSE	0.3	TRUE	3	14	1	83.7898				N	N
	A6	ZT21 MSOZ RP	rp	UNKNOWN	SYBR	None				19.4727	19.2756	0.185281							FALSE	0.3	TRUE	3	14	1	83.7898				N	N
1º Ct replication of the condition Males with females	A7	ZT1 MCF RP	rp	UNKNOWN	SYBR	None				18.8814	18.8536	0.0911545							FALSE	0.3	TRUE	3	13	1	83.9361				N	N
	A8	ZT5 MCF RP	rp	UNKNOWN	SYBR	None				18.9736	18.9267	0.0500885							FALSE	0.3	TRUE	3	13	1	83.9361				N	N
	A9	ZT9 MCF RP	rp	UNKNOWN	SYBR	None				18.3612	18.3384	0.0496592							FALSE	0.3	TRUE	3	13	1	83.9249				N	N
	A10	ZT13 MCF RP	rp	UNKNOWN	SYBR	None				18.8102	18.6999	0.0956638							FALSE	0.3	TRUE	3	13	1	83.9249				N	N
	A11	ZT17 MCF RP	rp	UNKNOWN	SYBR	None				19.7867	19.7404	0.089155							FALSE	0.3	TRUE	3	15	1	83.7798				N	N
	A12	ZT21 MCF RP	rp	UNKNOWN	SYBR	None				19.4898	19.4761	0.0126488							FALSE	0.3	TRUE	3	14	1	83.929				N	N
2º Ct replication of the condition Solitary males	B1	ZT1 MSOZ RP	rp	UNKNOWN	SYBR	None				19.4056	19.3657	0.103344							FALSE	0.3	TRUE	3	14	1	83.9366				N	N
	B2	ZT5 MSOZ RP	rp	UNKNOWN	SYBR	None				19.0836	19.149	0.0614796							FALSE	0.3	TRUE	3	14	1	83.9366				N	N
	B3	ZT9 MSOZ RP	rp	UNKNOWN	SYBR	None				19.1549	19.1973	0.0793084							FALSE	0.3	TRUE	3	13	1	83.935				N	N
	B4	ZT13 MSOZ RP	rp	UNKNOWN	SYBR	None				18.9167	18.8563	0.0528927							FALSE	0.3	TRUE	3	14	1	83.935				N	N
	B5	ZT17 MSOZ RP	rp	UNKNOWN	SYBR	None				18.9966	19.0077	0.0252944							FALSE	0.3	TRUE	3	14	1	83.7898				N	N
	B6	ZT21 MSOZ RP	rp	UNKNOWN	SYBR	None				19.2491	19.2756	0.185281							FALSE	0.3	TRUE	3	14	1	83.7898				N	N
2º Ct replication of the condition Males with females	B7	ZT1 MCF RP	rp	UNKNOWN	SYBR	None				18.7518	18.8536	0.0911545							FALSE	0.3	TRUE	3	13	1	83.9361				N	N
	B8	ZT5 MCF RP	rp	UNKNOWN	SYBR	None				18.9327	18.9267	0.0500885							FALSE	0.3	TRUE	3	13	1	83.9361				N	N
	B9	ZT9 MCF RP	rp	UNKNOWN	SYBR	None				18.2814	18.3384	0.0496592							FALSE	0.3	TRUE	3	13	1	83.9249				N	N
	B10	ZT13 MCF RP	rp	UNKNOWN	SYBR	None				18.6505	18.6999	0.0956638							FALSE	0.3	TRUE	3	13	1	83.9249				N	N
	B11	ZT17 MCF RP	rp	UNKNOWN	SYBR	None				19.7968	19.7404	0.089155							FALSE	0.3	TRUE	3	14	1	83.6307				N	N
	B12	ZT21 MCF RP	rp	UNKNOWN	SYBR	None				19.4649	19.4761	0.0126488							FALSE	0.3	TRUE	3	14	1	83.7798				N	N
3º Ct replication of the condition Solitary males	C1	ZT1 MSOZ RP	rp	UNKNOWN	SYBR	None				19.2484	19.3657	0.103344							FALSE	0.3	TRUE	3	13	1	83.9366				N	N
	C2	ZT5 MSOZ RP	rp	UNKNOWN	SYBR	None				19.2056	19.149	0.0614796							FALSE	0.3	TRUE	3	13	1	83.7876				N	N
	C3	ZT9 MSOZ RP	rp	UNKNOWN	SYBR	None				19.1483	19.1973	0.0793084							FALSE	0.3	TRUE	3	13	1	83.935				N	N
	C4	ZT13 MSOZ RP	rp	UNKNOWN	SYBR	None				18.8339	18.8563	0.0528927							FALSE	0.3	TRUE	3	13	1	83.935				N	N
	C5	ZT17 MSOZ RP	rp	UNKNOWN	SYBR	None				19.0366	19.0077	0.0252944							FALSE	0.3	TRUE	3	13	1	83.7898				N	N
	C6	ZT21 MSOZ RP	rp	UNKNOWN	SYBR	None				19.105	19.2756	0.185281							FALSE	0.3	TRUE	3	13	1	83.7898				N	N
3º Ct replication of the condition Males with females	C7	ZT1 MCF RP	rp	UNKNOWN	SYBR	None				18.9277	18.8536	0.0911545							FALSE	0.3	TRUE	3	13	1	83.9361				N	N
	C8	ZT5 MCF RP	rp	UNKNOWN	SYBR	None				18.8739	18.9267	0.0500885							FALSE	0.3	TRUE	3	13	1	83.9361				N	N
	C9	ZT9 MCF RP	rp	UNKNOWN	SYBR	None				18.3726	18.3384	0.0496592							FALSE	0.3	TRUE	3	13	1	83.9249				N	N
	C10	ZT13 MCF RP	rp	UNKNOWN	SYBR	None				18.6392	18.6999	0.0956638							FALSE	0.3	TRUE	3	12	1	83.7758				N	N
	C11	ZT17 MCF RP	rp	UNKNOWN	SYBR	None				19.6376	19.7404	0.089155							FALSE	0.3	TRUE	3	15	1	83.6307				N	N
	C12	ZT21 MCF RP	rp	UNKNOWN	SYBR	None				19.4737	19.4761	0.0126488							FALSE	0.3	TRUE	3	14	1	83.7798				N	N
	D1	CTN RP	rp	NTC	SYBR	None				Undetermined									FALSE	0.3	TRUE	3	39	1	67.1024	61.7393	84.6815		N	Y
	D2	CTN RP	rp	NTC	SYBR	None				Undetermined									FALSE	0.3	TRUE	3	38	1	65.1657	60.8454	82.1489		N	Y
	Analysis Type	Singleplex
	Endogenous Control	orco
	RQ Min/Max Confidence Level	95.0
	Reference Sample	ZT1 MSOZ RP

## Sheet: per curve 1 - antennae
	Block Type	96well
	Chemistry	SYBR_GREEN
	Experiment File Name	D:\Users\INSTR-ADMIN\Desktop\Jess 2020\Antenas\Expmol 4\rp e per\SYBR jess antenas rp per expmol4.eds
	Experiment Run End Time	Not Started
	Instrument Type	steponeplus
	Passive Reference	ROX
Experiment 1 - period - males with antennae
	Well	Sample Name	Target Name	Task	Reporter	Quencher	RQ	RQ Min	RQ Max	Cт	Cт Mean	Cт SD	ΔCт	ΔCт Mean	ΔCт SE	HK Control ΔCт Mean	HK Control ΔCт SE	ΔΔCт	Automatic Ct Threshold	Ct Threshold	Automatic Baseline	Baseline Start	Baseline End	Efficiency	Tm1	Tm2	Tm3	Comments	MTP
	E1	CTN PER	per	NTC	SYBR	None				Undetermined									FALSE	0.4	TRUE	3	39	1	61.7036	66.7749			Y
	E2	CTN PER	per	NTC	SYBR	None				Undetermined									FALSE	0.4	TRUE	3	39	1	61.4053				N
	E3	CTN PER	per	NTC	SYBR	None				Undetermined									FALSE	0.4	TRUE	3	39	1	61.4013	74.0816	88.2539		Y
	E4	CTN PER	per	NTC	SYBR	None				Undetermined									FALSE	0.4	TRUE	3	39	1	61.4013	87.3588	90.7899		Y
	E5	CTN PER	per	NTC	SYBR	None				Undetermined									FALSE	0.4	TRUE	3	39	1	61.4028	65.8775	87.207		Y
1º Ct replication of the condition Solitary males	F1	ZT1 MSOZ PER	per	UNKNOWN	SYBR	None				23.0645	23.1145	0.0449958							FALSE	0.4	TRUE	3	17	1	80.0499				N
	F2	ZT5 MSOZ PER	per	UNKNOWN	SYBR	None				24.0748	24.3466	0.372316							FALSE	0.4	TRUE	3	18	1	80.0499				N
	F3	ZT9 MSOZ PER	per	UNKNOWN	SYBR	None				24.0811	24.1011	0.0180726							FALSE	0.4	TRUE	3	18	1	80.0489				N
	F4	ZT13 MSOZ PER	per	UNKNOWN	SYBR	None				22.6394	22.7275	0.101917							FALSE	0.4	TRUE	3	16	1	80.0489				N
	F5	ZT17 MSOZ PER	per	UNKNOWN	SYBR	None				22.2213	22.3711	0.132679							FALSE	0.4	TRUE	3	16	1	80.0474				N
	F6	ZT21 MSOZ PER	per	UNKNOWN	SYBR	None				22.4941	22.5761	0.108532							FALSE	0.4	TRUE	3	17	1	80.0474				N
1º Ct replication of the condition Males with females	F7	ZT1 MCF PER	per	UNKNOWN	SYBR	None				23.3279	23.3292	0.00613058							FALSE	0.4	TRUE	3	18	1	80.0529				N
	F8	ZT5 MCF PER	per	UNKNOWN	SYBR	None				23.4506	23.4739	0.0215389							FALSE	0.4	TRUE	3	18	1	80.0529				N
	F9	ZT9 MCF PER	per	UNKNOWN	SYBR	None				24.2914	24.3018	0.120019							FALSE	0.4	TRUE	3	18	1	80.0473				N
	F10	ZT13 MCF PER	per	UNKNOWN	SYBR	None				22.8485	22.824	0.0285082							FALSE	0.4	TRUE	3	17	1	80.0473				N
	F11	ZT17 MCF PER	per	UNKNOWN	SYBR	None				21.623	21.6777	0.0525019							FALSE	0.4	TRUE	3	16	1	79.8984				N
	F12	ZT21 MCF PER	per	UNKNOWN	SYBR	None				21.848	21.8582	0.0367075							FALSE	0.4	TRUE	3	16	1	79.8984				N
2º Ct replication of the condition Solitary males	G1	ZT1 MSOZ PER	per	UNKNOWN	SYBR	None				23.1519	23.1145	0.0449958							FALSE	0.4	TRUE	3	17	1	80.0499				N
	G2	ZT5 MSOZ PER	per	UNKNOWN	SYBR	None				24.771	24.3466	0.372316							FALSE	0.4	TRUE	3	19	1	79.7516				N
	G3	ZT9 MSOZ PER	per	UNKNOWN	SYBR	None				24.1162	24.1011	0.0180726							FALSE	0.4	TRUE	3	18	1	80.0489				N
	G4	ZT13 MSOZ PER	per	UNKNOWN	SYBR	None				22.7039	22.7275	0.101917							FALSE	0.4	TRUE	3	16	1	80.0489				N
	G5	ZT17 MSOZ PER	per	UNKNOWN	SYBR	None				22.4183	22.3711	0.132679							FALSE	0.4	TRUE	3	16	1	80.0474				N
	G6	ZT21 MSOZ PER	per	UNKNOWN	SYBR	None				22.5351	22.5761	0.108532							FALSE	0.4	TRUE	3	17	1	80.0474				N
2º Ct replication of the condition Males with females	G7	ZT1 MCF PER	per	UNKNOWN	SYBR	None				23.3238	23.3292	0.00613058							FALSE	0.4	TRUE	3	17	1	80.0529				N
	G8	ZT5 MCF PER	per	UNKNOWN	SYBR	None				23.4783	23.4739	0.0215389							FALSE	0.4	TRUE	3	18	1	80.0529				N
	G9	ZT9 MCF PER	per	UNKNOWN	SYBR	None				24.1873	24.3018	0.120019							FALSE	0.4	TRUE	3	18	1	80.0473				N
	G10	ZT13 MCF PER	per	UNKNOWN	SYBR	None				22.7927	22.824	0.0285082							FALSE	0.4	TRUE	3	16	1	80.0473				N
	G11	ZT17 MCF PER	per	UNKNOWN	SYBR	None				21.6825	21.6777	0.0525019							FALSE	0.4	TRUE	3	16	1	80.0475				N
	G12	ZT21 MCF PER	per	UNKNOWN	SYBR	None				21.8276	21.8582	0.0367075							FALSE	0.4	TRUE	3	16	1	80.0475				N
3º Ct replication of the condition Solitary males	H1	ZT1 MSOZ PER	per	UNKNOWN	SYBR	None				23.1271	23.1145	0.0449958							FALSE	0.4	TRUE	3	17	1	80.1991				N
	H2	ZT5 MSOZ PER	per	UNKNOWN	SYBR	None				24.1941	24.3466	0.372316							FALSE	0.4	TRUE	3	18	1	80.1991				N
	H3	ZT9 MSOZ PER	per	UNKNOWN	SYBR	None				24.1061	24.1011	0.0180726							FALSE	0.4	TRUE	3	18	1	80.0489				N
	H4	ZT13 MSOZ PER	per	UNKNOWN	SYBR	None				22.8391	22.7275	0.101917							FALSE	0.4	TRUE	3	17	1	80.0489				N
	H5	ZT17 MSOZ PER	per	UNKNOWN	SYBR	None				22.4738	22.3711	0.132679							FALSE	0.4	TRUE	3	17	1	80.0474				N
	H6	ZT21 MSOZ PER	per	UNKNOWN	SYBR	None				22.6992	22.5761	0.108532							FALSE	0.4	TRUE	3	17	1	80.0474				N
3º Ct replication of the condition Males with females	H7	ZT1 MCF PER	per	UNKNOWN	SYBR	None				23.3359	23.3292	0.00613058							FALSE	0.4	TRUE	3	17	1	80.2021				N
	H8	ZT5 MCF PER	per	UNKNOWN	SYBR	None				23.493	23.4739	0.0215389							FALSE	0.4	TRUE	3	18	1	80.2021				N
	H9	ZT9 MCF PER	per	UNKNOWN	SYBR	None				24.4267	24.3018	0.120019							FALSE	0.4	TRUE	3	19	1	80.0473				N
	H10	ZT13 MCF PER	per	UNKNOWN	SYBR	None				22.8308	22.824	0.0285082							FALSE	0.4	TRUE	3	17	1	80.1965				N
	H11	ZT17 MCF PER	per	UNKNOWN	SYBR	None				21.7277	21.6777	0.0525019							FALSE	0.4	TRUE	3	16	1	80.0475				N
	H12	ZT21 MCF PER	per	UNKNOWN	SYBR	None				21.8989	21.8582	0.0367075							FALSE	0.4	TRUE	3	15	1	80.0475				N
	Analysis Type	Singleplex
	Endogenous Control	per
	RQ Min/Max Confidence Level	95.0
	Reference Sample	ZT1 MSOZ RP

## Sheet: per curve 2 - antennae
	Block Type	96well
	Chemistry	SYBR_GREEN
	Experiment File Name	D:\Users\INSTR-ADMIN\Desktop\Jess 2020\Antenas\Expmol 5\rp e per\SYBR jess antenas rp per Expmol5.eds
	Experiment Run End Time	Not Started
	Instrument Type	steponeplus
	Passive Reference	ROX
Experiment 2 - period - males with antennae
	Well	Sample Name	Target Name	Task	Reporter	Quencher	RQ	RQ Min	RQ Max	Cт	Cт Mean	Cт SD	ΔCт	ΔCт Mean	ΔCт SE	HK Control ΔCт Mean	HK Control ΔCт SE	ΔΔCт	Automatic Ct Threshold	Ct Threshold	Automatic Baseline	Baseline Start	Baseline End	Efficiency	Tm1	Tm2	Tm3	Comments	AMPNC	MTP
	E1	CTN PER	per	NTC	SYBR	None				Undetermined									FALSE	0.4	TRUE	3	39	1	61.5715	66.6412			N	Y
	E3	CTN PER	per	NTC	SYBR	None				Undetermined									FALSE	0.4	TRUE	3	39	1	61.4265	65.1534	87.3656		N	Y
	E4	CTN PER	per	NTC	SYBR	None				Undetermined									FALSE	0.4	TRUE	3	39	1	61.4265	65.6006	86.4711		N	Y
	E5	CTN PER	per	NTC	SYBR	None				Undetermined									FALSE	0.4	TRUE	3	39	1	65.6002	61.2768	86.3228		N	Y
1º Ct replication of the condition Solitary males	F1	ZT1 MSOZ PER	per	UNKNOWN	SYBR	None				23.0806	23.072	0.0730054							FALSE	0.4	TRUE	3	17	1	80.0611				N	N
	F2	ZT5 MSOZ PER	per	UNKNOWN	SYBR	None				23.5536	23.6696	0.100508							FALSE	0.4	TRUE	3	17	1	80.0611				N	N
	F3	ZT9 MSOZ PER	per	UNKNOWN	SYBR	None				23.2348	23.2902	0.0730774							FALSE	0.4	TRUE	3	18	1	80.0609				N	N
	F4	ZT13 MSOZ PER	per	UNKNOWN	SYBR	None				21.8133	21.9577	0.136938							FALSE	0.4	TRUE	3	17	1	80.0609				N	N
	F5	ZT17 MSOZ PER	per	UNKNOWN	SYBR	None				20.984	21.0109	0.105389							FALSE	0.4	TRUE	3	15	1	80.0613				N	N
	F6	ZT21 MSOZ PER	per	UNKNOWN	SYBR	None				20.8592	20.8921	0.0326465							FALSE	0.4	TRUE	3	15	1	80.0613				N	N
1º Ct replication of the condition Males with females	F7	ZT1 MCF PER	per	UNKNOWN	SYBR	None				23.1003	23.169	0.0628243							FALSE	0.4	TRUE	3	17	1	80.0653				N	N
	F8	ZT5 MCF PER	per	UNKNOWN	SYBR	None				23.5567	23.6251	0.068069							FALSE	0.4	TRUE	3	18	1	80.0653				N	N
	F9	ZT9 MCF PER	per	UNKNOWN	SYBR	None				23.5094	23.5131	0.0722207							FALSE	0.4	TRUE	3	17	1	80.0631				N	N
	F10	ZT13 MCF PER	per	UNKNOWN	SYBR	None				22.1209	22.1482	0.031249							FALSE	0.4	TRUE	3	17	1	80.0631				N	N
	F11	ZT17 MCF PER	per	UNKNOWN	SYBR	None				21.1052	21.147	0.0897819							FALSE	0.4	TRUE	3	15	1	80.06				N	N
	F12	ZT21 MCF PER	per	UNKNOWN	SYBR	None				21.4102	21.4458	0.121455							FALSE	0.4	TRUE	3	16	1	79.9109				N	N
2º Ct replication of the condition Solitary males	G1	ZT1 MSOZ PER	per	UNKNOWN	SYBR	None				22.9951	23.072	0.0730054							FALSE	0.4	TRUE	3	17	1	80.2102				N	N
	G2	ZT5 MSOZ PER	per	UNKNOWN	SYBR	None				23.7276	23.6696	0.100508							FALSE	0.4	TRUE	3	18	1	80.2102				N	N
	G3	ZT9 MSOZ PER	per	UNKNOWN	SYBR	None				23.2628	23.2902	0.0730774							FALSE	0.4	TRUE	3	18	1	80.0609				N	N
	G4	ZT13 MSOZ PER	per	UNKNOWN	SYBR	None				21.9741	21.9577	0.136938							FALSE	0.4	TRUE	3	17	1	80.0609				N	N
	G5	ZT17 MSOZ PER	per	UNKNOWN	SYBR	None				20.9216	21.0109	0.105389							FALSE	0.4	TRUE	3	15	1	80.2104				N	N
	G6	ZT21 MSOZ PER	per	UNKNOWN	SYBR	None				20.9245	20.8921	0.0326465							FALSE	0.4	TRUE	3	15	1	80.0613				N	N
2º Ct replication of the condition Males with females	G7	ZT1 MCF PER	per	UNKNOWN	SYBR	None				23.1835	23.169	0.0628243							FALSE	0.4	TRUE	3	17	1	80.2144				N	N
	G8	ZT5 MCF PER	per	UNKNOWN	SYBR	None				23.6259	23.6251	0.068069							FALSE	0.4	TRUE	3	17	1	80.2144				N	N
	G9	ZT9 MCF PER	per	UNKNOWN	SYBR	None				23.4428	23.5131	0.0722207							FALSE	0.4	TRUE	3	17	1	80.0631				N	N
	G10	ZT13 MCF PER	per	UNKNOWN	SYBR	None				22.1823	22.1482	0.031249							FALSE	0.4	TRUE	3	17	1	80.0631				N	N
	G11	ZT17 MCF PER	per	UNKNOWN	SYBR	None				21.0858	21.147	0.0897819							FALSE	0.4	TRUE	3	15	1	80.06				N	N
	G12	ZT21 MCF PER	per	UNKNOWN	SYBR	None				21.3461	21.4458	0.121455							FALSE	0.4	TRUE	3	15	1	80.06				N	N
3º Ct replication of the condition Solitary males	H1	ZT1 MSOZ PER	per	UNKNOWN	SYBR	None				23.1403	23.072	0.0730054							FALSE	0.4	TRUE	3	17	1	80.2102				N	N
	H2	ZT5 MSOZ PER	per	UNKNOWN	SYBR	None				23.7277	23.6696	0.100508							FALSE	0.4	TRUE	3	18	1	80.2102				N	N
	H3	ZT9 MSOZ PER	per	UNKNOWN	SYBR	None				23.373	23.2902	0.0730774							FALSE	0.4	TRUE	3	18	1	80.21				N	N
	H4	ZT13 MSOZ PER	per	UNKNOWN	SYBR	None				22.0856	21.9577	0.136938							FALSE	0.4	TRUE	3	16	1	80.21				N	N
	H5	ZT17 MSOZ PER	per	UNKNOWN	SYBR	None				21.1271	21.0109	0.105389							FALSE	0.4	TRUE	3	15	1	80.2104				N	N
	H6	ZT21 MSOZ PER	per	UNKNOWN	SYBR	None				20.8926	20.8921	0.0326465							FALSE	0.4	TRUE	3	15	1	80.2104				N	N
3º Ct replication of the condition Males with females	H7	ZT1 MCF PER	per	UNKNOWN	SYBR	None				23.2234	23.169	0.0628243							FALSE	0.4	TRUE	3	17	1	80.2144				N	N
	H8	ZT5 MCF PER	per	UNKNOWN	SYBR	None				23.6928	23.6251	0.068069							FALSE	0.4	TRUE	3	18	1	80.2144				N	N
	H9	ZT9 MCF PER	per	UNKNOWN	SYBR	None				23.5871	23.5131	0.0722207							FALSE	0.4	TRUE	3	18	1	80.2122				N	N
	H10	ZT13 MCF PER	per	UNKNOWN	SYBR	None				22.1415	22.1482	0.031249							FALSE	0.4	TRUE	3	17	1	80.2122				N	N
	H11	ZT17 MCF PER	per	UNKNOWN	SYBR	None				21.2501	21.147	0.0897819							FALSE	0.4	TRUE	3	15	1	80.06				N	N
	H12	ZT21 MCF PER	per	UNKNOWN	SYBR	None				21.581	21.4458	0.121455							FALSE	0.4	TRUE	3	16	1	80.06				N	N
	Analysis Type	Singleplex
	Endogenous Control	per
	RQ Min/Max Confidence Level	95.0
	Reference Sample	ZT1 MSOZ RP

## Sheet: per curve 3 - antennae
	Block Type	96well
	Chemistry	SYBR_GREEN
	Experiment File Name	D:\Users\INSTR-ADMIN\Desktop\Jess 2020\Antenas\Expmol 6\per e cyc\SYBR ant per cyc expmol6 18jan20 jess.eds
	Experiment Run End Time	Not Started
	Instrument Type	steponeplus
	Passive Reference	ROX
Experiment 3 - period - males with antennae
	Well	Sample Name	Target Name	Task	Reporter	Quencher	RQ	RQ Min	RQ Max	Cт	Cт Mean	Cт SD	ΔCт	ΔCт Mean	ΔCт SE	HK Control ΔCт Mean	HK Control ΔCт SE	ΔΔCт	Automatic Ct Threshold	Ct Threshold	Automatic Baseline	Baseline Start	Baseline End	Efficiency	Tm1	Tm2	Tm3	Comments	BADROX
1º Ct replication of the condition Solitary males	A1	ZT1 MSOZ PER	per	UNKNOWN	SYBR	None				22.4005	22.3231	0.0707798							FALSE	0.4	TRUE	3	16	1	80.6582				N
	A2	ZT5 MSOZ PER	per	UNKNOWN	SYBR	None				23.4653	23.4218	0.08547							FALSE	0.4	TRUE	3	18	1	80.6582				N
	A3	ZT9 MSOZ PER	per	UNKNOWN	SYBR	None				23.154	23.1568	0.0324367							FALSE	0.4	TRUE	3	17	1	80.5089				N
	A4	ZT13 MSOZ PER	per	UNKNOWN	SYBR	None				21.3174	21.2406	0.0780016							FALSE	0.4	TRUE	3	16	1	80.5089				N
	A5	ZT17 MSOZ PER	per	UNKNOWN	SYBR	None				20.7563	20.7358	0.0287296							FALSE	0.4	TRUE	3	15	1	80.5088				N
	A6	ZT21 MSOZ PER	per	UNKNOWN	SYBR	None				20.8873	20.7437	0.12537							FALSE	0.4	TRUE	3	15	1	80.5088				N
1º Ct replication of the condition Males with females	A7	ZT1 MCF PER	per	UNKNOWN	SYBR	None				22.258	22.2303	0.0299887							FALSE	0.4	TRUE	3	16	1	80.513				N
	A8	ZT5 MCF PER	per	UNKNOWN	SYBR	None				23.0292	22.9865	0.0494303							FALSE	0.4	TRUE	3	17	1	80.513				N
	A9	ZT9 MCF PER	per	UNKNOWN	SYBR	None				22.4476	22.4571	0.0130169							FALSE	0.4	TRUE	3	17	1	80.5091				N
	A10	ZT13 MCF PER	per	UNKNOWN	SYBR	None				21.3214	21.2054	0.178132							FALSE	0.4	TRUE	3	15	1	80.5091				N
	A11	ZT17 MCF PER	per	UNKNOWN	SYBR	None				20.4512	20.3931	0.0562385							FALSE	0.4	TRUE	3	14	1	80.5093				N
	A12	ZT21 MCF PER	per	UNKNOWN	SYBR	None				20.6353	20.6206	0.0347433							FALSE	0.4	TRUE	3	14	1	80.5093				N
2º Ct replication of the condition Solitary males	B1	ZT1 MSOZ PER	per	UNKNOWN	SYBR	None				22.2616	22.3231	0.0707798							FALSE	0.4	TRUE	3	16	1	80.6582				N
	B2	ZT5 MSOZ PER	per	UNKNOWN	SYBR	None				23.3233	23.4218	0.08547							FALSE	0.4	TRUE	3	17	1	80.5091				N
	B3	ZT9 MSOZ PER	per	UNKNOWN	SYBR	None				23.1259	23.1568	0.0324367							FALSE	0.4	TRUE	3	17	1	80.5089				N
	B4	ZT13 MSOZ PER	per	UNKNOWN	SYBR	None				21.243	21.2406	0.0780016							FALSE	0.4	TRUE	3	15	1	80.5089				N
	B5	ZT17 MSOZ PER	per	UNKNOWN	SYBR	None				20.7481	20.7358	0.0287296							FALSE	0.4	TRUE	3	15	1	80.3597				N
	B6	ZT21 MSOZ PER	per	UNKNOWN	SYBR	None				20.6877	20.7437	0.12537							FALSE	0.4	TRUE	3	15	1	80.5088				N
2º Ct replication of the condition Males with females	B7	ZT1 MCF PER	per	UNKNOWN	SYBR	None				22.2345	22.2303	0.0299887							FALSE	0.4	TRUE	3	16	1	80.513				N
	B8	ZT5 MCF PER	per	UNKNOWN	SYBR	None				22.9978	22.9865	0.0494303							FALSE	0.4	TRUE	3	17	1	80.513				N
	B9	ZT9 MCF PER	per	UNKNOWN	SYBR	None				22.4719	22.4571	0.0130169							FALSE	0.4	TRUE	3	17	1	80.5091				N
	B10	ZT13 MCF PER	per	UNKNOWN	SYBR	None				21.0003	21.2054	0.178132							FALSE	0.4	TRUE	3	15	1	80.5091				N
	B11	ZT17 MCF PER	per	UNKNOWN	SYBR	None				20.3891	20.3931	0.0562385							FALSE	0.4	TRUE	3	15	1	80.3602				N
	B12	ZT21 MCF PER	per	UNKNOWN	SYBR	None				20.5809	20.6206	0.0347433							FALSE	0.4	TRUE	3	15	1	80.3602				N
3º Ct replication of the condition Solitary males	C1	ZT1 MSOZ PER	per	UNKNOWN	SYBR	None				22.3071	22.3231	0.0707798							FALSE	0.4	TRUE	3	17	1	80.5091				N
	C2	ZT5 MSOZ PER	per	UNKNOWN	SYBR	None				23.4768	23.4218	0.08547							FALSE	0.4	TRUE	3	18	1	80.5091				N
	C3	ZT9 MSOZ PER	per	UNKNOWN	SYBR	None				23.1906	23.1568	0.0324367							FALSE	0.4	TRUE	3	18	1	80.5089				N
	C4	ZT13 MSOZ PER	per	UNKNOWN	SYBR	None				21.1615	21.2406	0.0780016							FALSE	0.4	TRUE	3	15	1	80.5089				N
	C5	ZT17 MSOZ PER	per	UNKNOWN	SYBR	None				20.7029	20.7358	0.0287296							FALSE	0.4	TRUE	3	16	1	80.5088				N
	C6	ZT21 MSOZ PER	per	UNKNOWN	SYBR	None				20.6561	20.7437	0.12537							FALSE	0.4	TRUE	3	15	1	80.3597				N
3º Ct replication of the condition Males with females	C7	ZT1 MCF PER	per	UNKNOWN	SYBR	None				22.1984	22.2303	0.0299887							FALSE	0.4	TRUE	3	16	1	80.513				N
	C8	ZT5 MCF PER	per	UNKNOWN	SYBR	None				22.9324	22.9865	0.0494303							FALSE	0.4	TRUE	3	17	1	80.513				N
	C9	ZT9 MCF PER	per	UNKNOWN	SYBR	None				22.4518	22.4571	0.0130169							FALSE	0.4	TRUE	3	17	1	80.5091				N
	C10	ZT13 MCF PER	per	UNKNOWN	SYBR	None				21.2945	21.2054	0.178132							FALSE	0.4	TRUE	3	15	1	80.5091				Y
	C11	ZT17 MCF PER	per	UNKNOWN	SYBR	None				20.3389	20.3931	0.0562385							FALSE	0.4	TRUE	3	14	1	80.3602				N
	C12	ZT21 MCF PER	per	UNKNOWN	SYBR	None				20.6455	20.6206	0.0347433							FALSE	0.4	TRUE	3	15	1	80.3602				N
	D1	CTN PER	per	NTC	SYBR	None				Undetermined									FALSE	0.4	TRUE	3	35	1	61.574	73.2034	67.3887		N
	D2	CTN PER	per	NTC	SYBR	None				Undetermined									FALSE	0.4	TRUE	3	37	1	61.574	76.6326			N
	D3	CTN PER	per	NTC	SYBR	None				Undetermined									FALSE	0.4	TRUE	3	39	1	61.574	89.0073			N
	D4	CTN PER	per	NTC	SYBR	None				Undetermined									FALSE	0.4	TRUE	3	39	1	61.574	87.8145			N
	Analysis Type	Singleplex
	Endogenous Control	per
	RQ Min/Max Confidence Level	95.0
	Reference Sample	ZT5 MSOZ PER

## Sheet: cyc curve 1 - antennae
	Block Type	96well
	Chemistry	SYBR_GREEN
	Experiment File Name	D:\Users\INSTR-ADMIN\Desktop\Jess 2020\Antenas\Expmol 4\cyc e cry 2\SYBR jess antenas cyc cry2 Expmol4.eds
	Experiment Run End Time	Not Started
	Instrument Type	steponeplus
	Passive Reference	ROX
Experiment 1 - cycle - males with antennae
	Well	Sample Name	Target Name	Task	Reporter	Quencher	RQ	RQ Min	RQ Max	Cт	Cт Mean	Cт SD	ΔCт	ΔCт Mean	ΔCт SE	HK Control ΔCт Mean	HK Control ΔCт SE	ΔΔCт	Automatic Ct Threshold	Ct Threshold	Automatic Baseline	Baseline Start	Baseline End	Efficiency	Tm1	Tm2	Tm3	Comments	MTP
1º Ct replication of the condition Solitary males	A1	ZT1 MSOZ CYC	cyc	UNKNOWN	SYBR	None				25.9701	25.9199	0.116537							FALSE	0.4	TRUE	3	20	1	80.659				N
	A2	ZT5 MSOZ CYC	cyc	UNKNOWN	SYBR	None				26.6314	26.5801	0.122918							FALSE	0.4	TRUE	3	21	1	80.659				N
	A3	ZT9 MSOZ CYC	cyc	UNKNOWN	SYBR	None				28.1005	28.0471	0.0677102							FALSE	0.4	TRUE	3	22	1	80.6578				N
	A4	ZT13 MSOZ CYC	cyc	UNKNOWN	SYBR	None				29.4988	29.3846	0.103139							FALSE	0.4	TRUE	3	23	1	80.8069				N
	A5	ZT17 MSOZ CYC	cyc	UNKNOWN	SYBR	None				28.6142	28.7572	0.131012							FALSE	0.4	TRUE	3	23	1	80.8098				N
	A6	ZT21 MSOZ CYC	cyc	UNKNOWN	SYBR	None				27.7554	27.6388	0.107433							FALSE	0.4	TRUE	3	22	1	80.8098				N
1º Ct replication of the condition Males with females	A7	ZT1 MCF CYC	cyc	UNKNOWN	SYBR	None				26.5772	26.6447	0.0753381							FALSE	0.4	TRUE	3	21	1	80.8143				N
	A8	ZT5 MCF CYC	cyc	UNKNOWN	SYBR	None				25.9802	25.9995	0.07458							FALSE	0.4	TRUE	3	20	1	80.9633				N
	A9	ZT9 MCF CYC	cyc	UNKNOWN	SYBR	None				27.7547	27.6167	0.135668							FALSE	0.4	TRUE	3	22	1	80.9575				N
	A10	ZT13 MCF CYC	cyc	UNKNOWN	SYBR	None				30.9802	30.9601	0.274299							FALSE	0.4	TRUE	3	25	1	80.9575				N
	A11	ZT17 MCF CYC	cyc	UNKNOWN	SYBR	None				28.4666	28.282	0.159997							FALSE	0.4	TRUE	3	22	1	80.8075				N
	A12	ZT21 MCF CYC	cyc	UNKNOWN	SYBR	None				27.7531	27.6665	0.0794924							FALSE	0.4	TRUE	3	21	1	80.8075				N
2º Ct replication of the condition Solitary males	B1	ZT1 MSOZ CYC	cyc	UNKNOWN	SYBR	None				26.003	25.9199	0.116537							FALSE	0.4	TRUE	3	21	1	80.659				N
	B2	ZT5 MSOZ CYC	cyc	UNKNOWN	SYBR	None				26.6691	26.5801	0.122918							FALSE	0.4	TRUE	3	21	1	80.8081				N
	B3	ZT9 MSOZ CYC	cyc	UNKNOWN	SYBR	None				27.9709	28.0471	0.0677102							FALSE	0.4	TRUE	3	22	1	80.8069				N
	B4	ZT13 MSOZ CYC	cyc	UNKNOWN	SYBR	None				29.3569	29.3846	0.103139							FALSE	0.4	TRUE	3	24	1	80.8069				N
	B5	ZT17 MSOZ CYC	cyc	UNKNOWN	SYBR	None				28.786	28.7572	0.131012							FALSE	0.4	TRUE	3	23	1	80.8098				N
	B6	ZT21 MSOZ CYC	cyc	UNKNOWN	SYBR	None				27.5438	27.6388	0.107433							FALSE	0.4	TRUE	3	22	1	80.6608				N
2º Ct replication of the condition Males with females	B7	ZT1 MCF CYC	cyc	UNKNOWN	SYBR	None				26.6308	26.6447	0.0753381							FALSE	0.4	TRUE	3	20	1	80.8143				N
	B8	ZT5 MCF CYC	cyc	UNKNOWN	SYBR	None				26.0819	25.9995	0.07458							FALSE	0.4	TRUE	3	20	1	80.8143				N
	B9	ZT9 MCF CYC	cyc	UNKNOWN	SYBR	None				27.612	27.6167	0.135668							FALSE	0.4	TRUE	3	21	1	80.8084				N
	B10	ZT13 MCF CYC	cyc	UNKNOWN	SYBR	None				30.6763	30.9601	0.274299							FALSE	0.4	TRUE	3	24	1	80.8084				N
	B11	ZT17 MCF CYC	cyc	UNKNOWN	SYBR	None				28.1851	28.282	0.159997							FALSE	0.4	TRUE	3	22	1	80.8075				N
	B12	ZT21 MCF CYC	cyc	UNKNOWN	SYBR	None				27.5969	27.6665	0.0794924							FALSE	0.4	TRUE	3	21	1	80.8075				N
3º Ct replication of the condition Solitary males	C1	ZT1 MSOZ CYC	cyc	UNKNOWN	SYBR	None				25.7867	25.9199	0.116537							FALSE	0.4	TRUE	3	20	1	80.8081				N
	C2	ZT5 MSOZ CYC	cyc	UNKNOWN	SYBR	None				26.4398	26.5801	0.122918							FALSE	0.4	TRUE	3	21	1	80.8081				N
	C3	ZT9 MSOZ CYC	cyc	UNKNOWN	SYBR	None				28.0698	28.0471	0.0677102							FALSE	0.4	TRUE	3	23	1	80.8069				N
	C4	ZT13 MSOZ CYC	cyc	UNKNOWN	SYBR	None				29.2982	29.3846	0.103139							FALSE	0.4	TRUE	3	23	1	80.8069				N
	C5	ZT17 MSOZ CYC	cyc	UNKNOWN	SYBR	None				28.8714	28.7572	0.131012							FALSE	0.4	TRUE	3	22	1	80.6608				N
	C6	ZT21 MSOZ CYC	cyc	UNKNOWN	SYBR	None				27.6172	27.6388	0.107433							FALSE	0.4	TRUE	3	21	1	80.8098				N
3º Ct replication of the condition Males with females	C7	ZT1 MCF CYC	cyc	UNKNOWN	SYBR	None				26.726	26.6447	0.0753381							FALSE	0.4	TRUE	3	21	1	80.8143				N
	C8	ZT5 MCF CYC	cyc	UNKNOWN	SYBR	None				25.9365	25.9995	0.07458							FALSE	0.4	TRUE	3	21	1	80.8143				N
	C9	ZT9 MCF CYC	cyc	UNKNOWN	SYBR	None				27.4835	27.6167	0.135668							FALSE	0.4	TRUE	3	22	1	80.9575				N
	C10	ZT13 MCF CYC	cyc	UNKNOWN	SYBR	None				31.2238	30.9601	0.274299							FALSE	0.4	TRUE	3	25	1	80.8084				N
	C11	ZT17 MCF CYC	cyc	UNKNOWN	SYBR	None				28.1942	28.282	0.159997							FALSE	0.4	TRUE	3	22	1	80.8075				N
	C12	ZT21 MCF CYC	cyc	UNKNOWN	SYBR	None				27.6494	27.6665	0.0794924							FALSE	0.4	TRUE	3	22	1	80.8075				N
	D1	CTN CYC	cyc	NTC	SYBR	None				Undetermined									FALSE	0.4	TRUE	3	39	1	61.5772	87.6656	66.3476		Y
	D2	CTN CYC	cyc	NTC	SYBR	None				Undetermined									FALSE	0.4	TRUE	3	39	1	61.4281	65.6023	87.3675		Y
	D3	CTN CYC	cyc	NTC	SYBR	None				Undetermined									FALSE	0.4	TRUE	3	39	1	61.4282	87.5149	81.5522		Y
	D4	CTN CYC	cyc	NTC	SYBR	None				Undetermined									FALSE	0.4	TRUE	3	39	1	61.2792	87.5149	84.8317		Y
	D5	CTN CYC	cyc	NTC	SYBR	None				Undetermined									FALSE	0.4	TRUE	3	39	1	61.2828	81.1079	87.0704		Y
	Analysis Type	Singleplex
	Endogenous Control	cyc
	RQ Min/Max Confidence Level	95.0
	Reference Sample	ZT1 MSOZ CYC

## Sheet: cyc curve 2 - antennae
	Block Type	96well
	Chemistry	SYBR_GREEN
	Experiment File Name	D:\Users\INSTR-ADMIN\Desktop\Jess 2020\Antenas\Expmol 5\cyc e cry2\SYBR jess antenas cyc cry2 Expmol5.eds
	Experiment Run End Time	Not Started
	Instrument Type	steponeplus
	Passive Reference	ROX
Experiment 2 - cycle - males with antennae
	Well	Sample Name	Target Name	Task	Reporter	Quencher	RQ	RQ Min	RQ Max	Cт	Cт Mean	Cт SD	ΔCт	ΔCт Mean	ΔCт SE	HK Control ΔCт Mean	HK Control ΔCт SE	ΔΔCт	Automatic Ct Threshold	Ct Threshold	Automatic Baseline	Baseline Start	Baseline End	Efficiency	Tm1	Tm2	Tm3	Comments	HIGHSD	MTP
1º Ct replication of the condition Solitary males	A1	ZT1 MSOZ CYC	cyc	UNKNOWN	SYBR	None				26.479	26.4702	0.017667							FALSE	0.4	TRUE	3	21	1	80.9296				N	N
	A2	ZT5 MSOZ CYC	cyc	UNKNOWN	SYBR	None				26.2324	26.2452	0.0621468							FALSE	0.4	TRUE	3	21	1	80.9296				N	N
	A3	ZT9 MSOZ CYC	cyc	UNKNOWN	SYBR	None				27.384	27.4157	0.0680533							FALSE	0.4	TRUE	3	21	1	80.7783				N	N
	A4	ZT13 MSOZ CYC	cyc	UNKNOWN	SYBR	None				28.6724	28.6973	0.157626							FALSE	0.4	TRUE	3	22	1	80.7783				N	N
	A5	ZT17 MSOZ CYC	cyc	UNKNOWN	SYBR	None				27.8015	28.0261	0.199092							FALSE	0.4	TRUE	3	22	1	80.6315				N	N
	A6	ZT21 MSOZ CYC	cyc	UNKNOWN	SYBR	None				27.514	27.488	0.160476							FALSE	0.4	TRUE	3	22	1	80.6315				N	N
1º Ct replication of the condition Males with females	A7	ZT1 MCF CYC	cyc	UNKNOWN	SYBR	None				26.2769	26.3924	0.114269							FALSE	0.4	TRUE	3	20	1	80.7765				N	N
	A8	ZT5 MCF CYC	cyc	UNKNOWN	SYBR	None				25.8519	25.7845	0.0975866							FALSE	0.4	TRUE	3	20	1	80.9258				N	N
	A9	ZT9 MCF CYC	cyc	UNKNOWN	SYBR	None				27.4313	27.4978	0.057651							FALSE	0.4	TRUE	3	21	1	80.777				N	N
	A10	ZT13 MCF CYC	cyc	UNKNOWN	SYBR	None				29.5569	28.9917	0.51268							FALSE	0.4	TRUE	3	24	1	80.6277				Y	N
	A11	ZT17 MCF CYC	cyc	UNKNOWN	SYBR	None				27.9486	27.9057	0.0379026							FALSE	0.4	TRUE	3	22	1	80.6266				N	N
	A12	ZT21 MCF CYC	cyc	UNKNOWN	SYBR	None				27.644	27.3962	0.237182							FALSE	0.4	TRUE	3	21	1	80.6266				N	N
2º Ct replication of the condition Solitary males	B1	ZT1 MSOZ CYC	cyc	UNKNOWN	SYBR	None				26.4498	26.4702	0.017667							FALSE	0.4	TRUE	3	20	1	80.7803				N	N
	B2	ZT5 MSOZ CYC	cyc	UNKNOWN	SYBR	None				26.3127	26.2452	0.0621468							FALSE	0.4	TRUE	3	21	1	80.7803				N	N
	B3	ZT9 MSOZ CYC	cyc	UNKNOWN	SYBR	None				27.4939	27.4157	0.0680533							FALSE	0.4	TRUE	3	22	1	80.7783				N	N
	B4	ZT13 MSOZ CYC	cyc	UNKNOWN	SYBR	None				28.8659	28.6973	0.157626							FALSE	0.4	TRUE	3	23	1	80.629				N	N
	B5	ZT17 MSOZ CYC	cyc	UNKNOWN	SYBR	None				28.0961	28.0261	0.199092							FALSE	0.4	TRUE	3	22	1	80.6315				N	N
	B6	ZT21 MSOZ CYC	cyc	UNKNOWN	SYBR	None				27.3161	27.488	0.160476							FALSE	0.4	TRUE	3	21	1	80.6315				N	N
2º Ct replication of the condition Males with females	B7	ZT1 MCF CYC	cyc	UNKNOWN	SYBR	None				26.5054	26.3924	0.114269							FALSE	0.4	TRUE	3	21	1	80.7765				N	N
	B8	ZT5 MCF CYC	cyc	UNKNOWN	SYBR	None				25.829	25.7845	0.0975866							FALSE	0.4	TRUE	3	20	1	80.7765				N	N
	B9	ZT9 MCF CYC	cyc	UNKNOWN	SYBR	None				27.534	27.4978	0.057651							FALSE	0.4	TRUE	3	22	1	80.777				N	N
	B10	ZT13 MCF CYC	cyc	UNKNOWN	SYBR	None				28.5566	28.9917	0.51268							FALSE	0.4	TRUE	3	23	1	80.6277				Y	N
	B11	ZT17 MCF CYC	cyc	UNKNOWN	SYBR	None				27.8914	27.9057	0.0379026							FALSE	0.4	TRUE	3	21	1	80.6266				N	N
	B12	ZT21 MCF CYC	cyc	UNKNOWN	SYBR	None				27.3733	27.3962	0.237182							FALSE	0.4	TRUE	3	21	1	80.6266				N	N
3º Ct replication of the condition Solitary males	C1	ZT1 MSOZ CYC	cyc	UNKNOWN	SYBR	None				26.4816	26.4702	0.017667							FALSE	0.4	TRUE	3	20	1	80.7803				N	N
	C2	ZT5 MSOZ CYC	cyc	UNKNOWN	SYBR	None				26.1904	26.2452	0.0621468							FALSE	0.4	TRUE	3	20	1	80.7803				N	N
	C3	ZT9 MSOZ CYC	cyc	UNKNOWN	SYBR	None				27.3693	27.4157	0.0680533							FALSE	0.4	TRUE	3	21	1	80.7783				N	N
	C4	ZT13 MSOZ CYC	cyc	UNKNOWN	SYBR	None				28.5536	28.6973	0.157626							FALSE	0.4	TRUE	3	22	1	80.629				N	N
	C5	ZT17 MSOZ CYC	cyc	UNKNOWN	SYBR	None				28.1808	28.0261	0.199092							FALSE	0.4	TRUE	3	22	1	80.6315				N	N
	C6	ZT21 MSOZ CYC	cyc	UNKNOWN	SYBR	None				27.6339	27.488	0.160476							FALSE	0.4	TRUE	3	22	1	80.6315				N	N
3º Ct replication of the condition Males with females	C7	ZT1 MCF CYC	cyc	UNKNOWN	SYBR	None				26.3947	26.3924	0.114269							FALSE	0.4	TRUE	3	21	1	80.7765				N	N
	C8	ZT5 MCF CYC	cyc	UNKNOWN	SYBR	None				25.6726	25.7845	0.0975866							FALSE	0.4	TRUE	3	20	1	80.7765				N	N
	C9	ZT9 MCF CYC	cyc	UNKNOWN	SYBR	None				27.5281	27.4978	0.057651							FALSE	0.4	TRUE	3	22	1	80.6277				N	N
	C10	ZT13 MCF CYC	cyc	UNKNOWN	SYBR	None				28.8615	28.9917	0.51268							FALSE	0.4	TRUE	3	23	1	80.6277				Y	N
	C11	ZT17 MCF CYC	cyc	UNKNOWN	SYBR	None				27.877	27.9057	0.0379026							FALSE	0.4	TRUE	3	22	1	80.6266				N	N
	C12	ZT21 MCF CYC	cyc	UNKNOWN	SYBR	None				27.1713	27.3962	0.237182							FALSE	0.4	TRUE	3	21	1	80.6266				N	N
	D1	CTN CYC	cyc	NTC	SYBR	None				Undetermined									FALSE	0.4	TRUE	3	39	1	61.6727	66.5989	86.7514		N	Y
	D2	CTN CYC	cyc	NTC	SYBR	None				Undetermined									FALSE	0.4	TRUE	3	39	1	61.3741	65.2554	87.4978		N	Y
	D3	CTN CYC	cyc	NTC	SYBR	None				Undetermined									FALSE	0.4	TRUE	3	39	1	65.6977	61.3676	87.1988		N	Y
	D4	CTN CYC	cyc	NTC	SYBR	None				Undetermined									FALSE	0.4	TRUE	3	39	1	65.2498	61.069	86.9002		N	Y
	D5	CTN CYC	cyc	NTC	SYBR	None				Undetermined									FALSE	0.4	TRUE	3	39	1	65.401	61.0708	87.3508		N	Y
	Analysis Type	Singleplex
	Endogenous Control	cyc
	RQ Min/Max Confidence Level	95.0
	Reference Sample	ZT1 MSOZ CYC

## Sheet: cyc curve 3 - antennae
	Block Type	96well
	Chemistry	SYBR_GREEN
	Experiment File Name	D:\Users\INSTR-ADMIN\Desktop\Jess 2020\Antenas\Expmol 6\per e cyc\SYBR ant per cyc expmol6 18jan20 jess.eds
	Experiment Run End Time	Not Started
	Instrument Type	steponeplus
	Passive Reference	ROX
Experiment 3 - cycle - males with antennae
	Well	Sample Name	Target Name	Task	Reporter	Quencher	RQ	RQ Min	RQ Max	Cт	Cт Mean	Cт SD	ΔCт	ΔCт Mean	ΔCт SE	HK Control ΔCт Mean	HK Control ΔCт SE	ΔΔCт	Automatic Ct Threshold	Ct Threshold	Automatic Baseline	Baseline Start	Baseline End	Efficiency	Tm1	Tm2	Tm3	Comments	BADROX
	E9	CTN CYC	cyc	NTC	SYBR	None				Undetermined									FALSE	0.4	TRUE	3	39	1	61.5729				N
	E10	CTN CYC	cyc	NTC	SYBR	None				Undetermined									FALSE	0.4	TRUE	3	39	1	61.4238				N
	E11	CTN CYC	cyc	NTC	SYBR	None				Undetermined									FALSE	0.4	TRUE	3	39	1	61.5724				N
1º Ct replication of the condition Solitary males	F1	ZT1 MSOZ CYC	cyc	UNKNOWN	SYBR	None				24.3757	24.5207	0.151962							FALSE	0.4	TRUE	3	19	1	81.4037				N
	F2	ZT5 MSOZ CYC	cyc	UNKNOWN	SYBR	None				24.9094	25.0771	0.227322							FALSE	0.4	TRUE	3	19	1	81.2546				N
	F3	ZT9 MSOZ CYC	cyc	UNKNOWN	SYBR	None				25.6114	25.6002	0.0396142							FALSE	0.4	TRUE	3	20	1	81.2544				N
	F4	ZT13 MSOZ CYC	cyc	UNKNOWN	SYBR	None				26.4673	26.5746	0.111995							FALSE	0.4	TRUE	3	21	1	81.2544				N
	F5	ZT17 MSOZ CYC	cyc	UNKNOWN	SYBR	None				26.1756	26.1578	0.0321649							FALSE	0.4	TRUE	3	20	1	81.2542				N
	F6	ZT21 MSOZ CYC	cyc	UNKNOWN	SYBR	None				25.9841	25.9159	0.0751299							FALSE	0.4	TRUE	3	20	1	81.2542				N
1º Ct replication of the condition Males with females	F7	ZT1 MCF CYC	cyc	UNKNOWN	SYBR	None				24.395	24.4847	0.083528							FALSE	0.4	TRUE	3	19	1	81.4076				N
	F8	ZT5 MCF CYC	cyc	UNKNOWN	SYBR	None				24.1273	24.197	0.0686285							FALSE	0.4	TRUE	3	18	1	81.4076				N
	F9	ZT9 MCF CYC	cyc	UNKNOWN	SYBR	None				24.9894	25.2688	0.248806							FALSE	0.4	TRUE	3	19	1	81.2546				N
	F10	ZT13 MCF CYC	cyc	UNKNOWN	SYBR	None				26.3747	26.5047	0.133716							FALSE	0.4	TRUE	3	20	1	81.2546				N
	F11	ZT17 MCF CYC	cyc	UNKNOWN	SYBR	None				26.9244	26.8943	0.131828							FALSE	0.4	TRUE	3	21	1	81.1058				N
	F12	ZT21 MCF CYC	cyc	UNKNOWN	SYBR	None				25.1444	25.2685	0.150599							FALSE	0.4	TRUE	3	19	1	81.1058				N
2º Ct replication of the condition Solitary males	G1	ZT1 MSOZ CYC	cyc	UNKNOWN	SYBR	None				24.5077	24.5207	0.151962							FALSE	0.4	TRUE	3	19	1	81.4037				N
	G2	ZT5 MSOZ CYC	cyc	UNKNOWN	SYBR	None				24.986	25.0771	0.227322							FALSE	0.4	TRUE	3	19	1	81.4037				N
	G3	ZT9 MSOZ CYC	cyc	UNKNOWN	SYBR	None				25.6417	25.6002	0.0396142							FALSE	0.4	TRUE	3	20	1	81.2544				N
	G4	ZT13 MSOZ CYC	cyc	UNKNOWN	SYBR	None				26.5657	26.5746	0.111995							FALSE	0.4	TRUE	3	21	1	81.2544				N
	G5	ZT17 MSOZ CYC	cyc	UNKNOWN	SYBR	None				26.1206	26.1578	0.0321649							FALSE	0.4	TRUE	3	20	1	81.2542				N
	G6	ZT21 MSOZ CYC	cyc	UNKNOWN	SYBR	None				25.8354	25.9159	0.0751299							FALSE	0.4	TRUE	3	20	1	81.2542				N
2º Ct replication of the condition Males with females	G7	ZT1 MCF CYC	cyc	UNKNOWN	SYBR	None				24.5603	24.4847	0.083528							FALSE	0.4	TRUE	3	19	1	81.4076				N
	G8	ZT5 MCF CYC	cyc	UNKNOWN	SYBR	None				24.1993	24.197	0.0686285							FALSE	0.4	TRUE	3	19	1	81.4076				N
	G9	ZT9 MCF CYC	cyc	UNKNOWN	SYBR	None				25.3508	25.2688	0.248806							FALSE	0.4	TRUE	3	20	1	81.2546				N
	G10	ZT13 MCF CYC	cyc	UNKNOWN	SYBR	None				26.6419	26.5047	0.133716							FALSE	0.4	TRUE	3	21	1	81.2546				N
	G11	ZT17 MCF CYC	cyc	UNKNOWN	SYBR	None				26.75	26.8943	0.131828							FALSE	0.4	TRUE	3	21	1	81.1058				N
	G12	ZT21 MCF CYC	cyc	UNKNOWN	SYBR	None				25.225	25.2685	0.150599							FALSE	0.4	TRUE	3	19	1	81.1058				N
3º Ct replication of the condition Solitary males	H1	ZT1 MSOZ CYC	cyc	UNKNOWN	SYBR	None				24.6787	24.5207	0.151962							FALSE	0.4	TRUE	3	19	1	81.4037				N
	H2	ZT5 MSOZ CYC	cyc	UNKNOWN	SYBR	None				25.3358	25.0771	0.227322							FALSE	0.4	TRUE	3	20	1	81.4037				N
	E12	ZT9 MSOZ CYC	cyc	UNKNOWN	SYBR	None				25.6008	25.6002	0.0396142							FALSE	0.4	TRUE	3	20	1	81.1058				N
	H4	ZT13 MSOZ CYC	cyc	UNKNOWN	SYBR	None				26.6908	26.5746	0.111995							FALSE	0.4	TRUE	3	21	1	81.2544				N
	H5	ZT17 MSOZ CYC	cyc	UNKNOWN	SYBR	None				26.177	26.1578	0.0321649							FALSE	0.4	TRUE	3	20	1	81.2542				N
	H6	ZT21 MSOZ CYC	cyc	UNKNOWN	SYBR	None				25.9283	25.9159	0.0751299							FALSE	0.4	TRUE	3	20	1	81.2542				N
3º Ct replication of the condition Males with females	H7	ZT1 MCF CYC	cyc	UNKNOWN	SYBR	None				24.4989	24.4847	0.083528							FALSE	0.4	TRUE	3	19	1	81.4076				N
	H8	ZT5 MCF CYC	cyc	UNKNOWN	SYBR	None				24.2645	24.197	0.0686285							FALSE	0.4	TRUE	3	19	1	81.4076				N
	H9	ZT9 MCF CYC	cyc	UNKNOWN	SYBR	None				25.4663	25.2688	0.248806							FALSE	0.4	TRUE	3	19	1	81.4037				N
	H10	ZT13 MCF CYC	cyc	UNKNOWN	SYBR	None				26.4974	26.5047	0.133716							FALSE	0.4	TRUE	3	21	1	81.4037				N
	H11	ZT17 MCF CYC	cyc	UNKNOWN	SYBR	None				27.0084	26.8943	0.131828							FALSE	0.4	TRUE	3	21	1	81.1058				N
	H12	ZT21 MCF CYC	cyc	UNKNOWN	SYBR	None				25.4361	25.2685	0.150599							FALSE	0.4	TRUE	3	19	1	81.2549				N
	Analysis Type	Singleplex
	Endogenous Control	per
	RQ Min/Max Confidence Level	95.0
	Reference Sample	ZT5 MSOZ PER

## Sheet: cry2 curve 1 - antennae
	Block Type	96well
	Chemistry	SYBR_GREEN
	Experiment File Name	D:\Users\INSTR-ADMIN\Desktop\Jess 2020\Antenas\Expmol 4\cyc e cry 2\SYBR jess antenas cyc cry2 Expmol4.eds
	Experiment Run End Time	Not Started
	Instrument Type	steponeplus
	Passive Reference	ROX
Experiment 1 - cryptochrome - males with antennae
	Well	Sample Name	Target Name	Task	Reporter	Quencher	RQ	RQ Min	RQ Max	Cт	Cт Mean	Cт SD	ΔCт	ΔCт Mean	ΔCт SE	HK Control ΔCт Mean	HK Control ΔCт SE	ΔΔCт	Automatic Ct Threshold	Ct Threshold	Automatic Baseline	Baseline Start	Baseline End	Efficiency	Tm1	Tm2	Tm3	Comments	MTP
	E1	CTN CRY2	cry2	NTC	SYBR	None				Undetermined									FALSE	0.5	TRUE	3	39	1	61.5772	67.093	87.3675		Y
	E2	CTN CRY2	cry2	NTC	SYBR	None				Undetermined									FALSE	0.5	TRUE	3	39	1	61.279	87.3675	65.4532		Y
	E3	CTN CRY2	cry2	NTC	SYBR	None				Undetermined									FALSE	0.5	TRUE	3	39	1	66.1984	61.4282	87.3658		Y
	E4	CTN CRY2	cry2	NTC	SYBR	None				Undetermined									FALSE	0.5	TRUE	3	39	1	61.2792	87.5149			Y
	E5	CTN CRY2	cry2	NTC	SYBR	None				Undetermined									FALSE	0.5	TRUE	3	39	1	66.0528	61.4319	87.0704		Y
1º Ct replication of the condition Solitary males	F1	ZT1 MSOZ CRY2	cry2	UNKNOWN	SYBR	None				26.9367	26.9378	0.0112559							FALSE	0.5	TRUE	3	21	1	80.8081				N
	F2	ZT5 MSOZ CRY2	cry2	UNKNOWN	SYBR	None				28.3393	28.363	0.0431206							FALSE	0.5	TRUE	3	21	1	80.8081				N
	F3	ZT9 MSOZ CRY2	cry2	UNKNOWN	SYBR	None				28.8718	28.9606	0.0769273							FALSE	0.5	TRUE	3	23	1	80.6578				N
	F4	ZT13 MSOZ CRY2	cry2	UNKNOWN	SYBR	None				28.3082	28.5383	0.22086							FALSE	0.5	TRUE	3	22	1	80.8069				N
	F5	ZT17 MSOZ CRY2	cry2	UNKNOWN	SYBR	None				27.961	28.0995	0.196931							FALSE	0.5	TRUE	3	21	1	80.8098				N
	F6	ZT21 MSOZ CRY2	cry2	UNKNOWN	SYBR	None				27.4146	27.4721	0.0539945							FALSE	0.5	TRUE	3	21	1	80.8098				N
1º Ct replication of the condition Males with females	F7	ZT1 MCF CRY2	cry2	UNKNOWN	SYBR	None				27.7867	27.8722	0.111833							FALSE	0.5	TRUE	3	22	1	80.9633				N
	F8	ZT5 MCF CRY2	cry2	UNKNOWN	SYBR	None				27.5667	27.5494	0.0642381							FALSE	0.5	TRUE	3	21	1	80.8143				N
	F9	ZT9 MCF CRY2	cry2	UNKNOWN	SYBR	None				28.8259	28.8669	0.0940914							FALSE	0.5	TRUE	3	23	1	80.8084				N
	F10	ZT13 MCF CRY2	cry2	UNKNOWN	SYBR	None				29.0093	29.1973	0.273443							FALSE	0.5	TRUE	3	23	1	80.8084				N
	F11	ZT17 MCF CRY2	cry2	UNKNOWN	SYBR	None				27.3268	27.4368	0.144636							FALSE	0.5	TRUE	3	21	1	80.8075				N
	F12	ZT21 MCF CRY2	cry2	UNKNOWN	SYBR	None				26.7959	26.9129	0.184702							FALSE	0.5	TRUE	3	20	1	80.8075				N
2º Ct replication of the condition Solitary males	G1	ZT1 MSOZ CRY2	cry2	UNKNOWN	SYBR	None				26.9271	26.9378	0.0112559							FALSE	0.5	TRUE	3	21	1	80.9572				N
	G2	ZT5 MSOZ CRY2	cry2	UNKNOWN	SYBR	None				28.4128	28.363	0.0431206							FALSE	0.5	TRUE	3	22	1	80.9572				N
	G3	ZT9 MSOZ CRY2	cry2	UNKNOWN	SYBR	None				29.0037	28.9606	0.0769273							FALSE	0.5	TRUE	3	23	1	80.6578				N
	G4	ZT13 MSOZ CRY2	cry2	UNKNOWN	SYBR	None				28.7486	28.5383	0.22086							FALSE	0.5	TRUE	3	23	1	80.8069				N
	G5	ZT17 MSOZ CRY2	cry2	UNKNOWN	SYBR	None				28.3249	28.0995	0.196931							FALSE	0.5	TRUE	3	22	1	80.8098				N
	G6	ZT21 MSOZ CRY2	cry2	UNKNOWN	SYBR	None				27.4799	27.4721	0.0539945							FALSE	0.5	TRUE	3	21	1	80.8098				N
2º Ct replication of the condition Males with females	G7	ZT1 MCF CRY2	cry2	UNKNOWN	SYBR	None				27.9987	27.8722	0.111833							FALSE	0.5	TRUE	3	22	1	80.9633				N
	G8	ZT5 MCF CRY2	cry2	UNKNOWN	SYBR	None				27.6033	27.5494	0.0642381							FALSE	0.5	TRUE	3	21	1	80.8143				N
	G9	ZT9 MCF CRY2	cry2	UNKNOWN	SYBR	None				28.8003	28.8669	0.0940914							FALSE	0.5	TRUE	3	23	1	80.8084				N
	G10	ZT13 MCF CRY2	cry2	UNKNOWN	SYBR	None				29.511	29.1973	0.273443							FALSE	0.5	TRUE	3	23	1	80.9575				N
	G11	ZT17 MCF CRY2	cry2	UNKNOWN	SYBR	None				27.383	27.4368	0.144636							FALSE	0.5	TRUE	3	21	1	80.8075				N
	G12	ZT21 MCF CRY2	cry2	UNKNOWN	SYBR	None				26.8169	26.9129	0.184702							FALSE	0.5	TRUE	3	20	1	80.8075				N
3º Ct replication of the condition Solitary males	H1	ZT1 MSOZ CRY2	cry2	UNKNOWN	SYBR	None				26.9495	26.9378	0.0112559							FALSE	0.5	TRUE	3	21	1	80.9572				N
	H2	ZT5 MSOZ CRY2	cry2	UNKNOWN	SYBR	None				28.337	28.363	0.0431206							FALSE	0.5	TRUE	3	22	1	80.9572				N
	H3	ZT9 MSOZ CRY2	cry2	UNKNOWN	SYBR	None				29.0063	28.9606	0.0769273							FALSE	0.5	TRUE	3	23	1	80.8069				N
	H4	ZT13 MSOZ CRY2	cry2	UNKNOWN	SYBR	None				28.558	28.5383	0.22086							FALSE	0.5	TRUE	3	22	1	80.8069				N
	H5	ZT17 MSOZ CRY2	cry2	UNKNOWN	SYBR	None				28.0125	28.0995	0.196931							FALSE	0.5	TRUE	3	22	1	80.9589				N
	H6	ZT21 MSOZ CRY2	cry2	UNKNOWN	SYBR	None				27.5217	27.4721	0.0539945							FALSE	0.5	TRUE	3	21	1	80.9589				N
3º Ct replication of the condition Males with females	H7	ZT1 MCF CRY2	cry2	UNKNOWN	SYBR	None				27.831	27.8722	0.111833							FALSE	0.5	TRUE	3	22	1	81.1124				N
	H8	ZT5 MCF CRY2	cry2	UNKNOWN	SYBR	None				27.4783	27.5494	0.0642381							FALSE	0.5	TRUE	3	21	1	80.9633				N
	H9	ZT9 MCF CRY2	cry2	UNKNOWN	SYBR	None				28.9746	28.8669	0.0940914							FALSE	0.5	TRUE	3	23	1	80.9575				N
	H10	ZT13 MCF CRY2	cry2	UNKNOWN	SYBR	None				29.0717	29.1973	0.273443							FALSE	0.5	TRUE	3	23	1	80.9575				N
	H11	ZT17 MCF CRY2	cry2	UNKNOWN	SYBR	None				27.6006	27.4368	0.144636							FALSE	0.5	TRUE	3	21	1	80.8075				N
	H12	ZT21 MCF CRY2	cry2	UNKNOWN	SYBR	None				27.1258	26.9129	0.184702							FALSE	0.5	TRUE	3	21	1	80.8075				N
	Analysis Type	Singleplex
	Endogenous Control	cyc
	RQ Min/Max Confidence Level	95.0
	Reference Sample	ZT1 MSOZ CYC

[truncated: 2 more sheets: cry2 curve 2 - antennae, cry2 curve 3 - antennae]
